# Supplementary material for: Shared and genetically distinct Zea mays transcriptome responses to ongoing and past low temperature exposure
Source: BMC Genomics. 2018 Oct 20;19:761. doi: 10.1186/s12864-018-5134-7 (PMC6196024; doi:10.1186/s12864-018-5134-7)
Supplement: Supplementary file 7 — Table S5. A master list of genes expressed within cold and recovery analyses. (CSV 4615 kb) [file 12864_2018_5134_MOESM7_ESM.csv]

Table S5. A master list of genes expressed within cold and recovery analyses. For each expressed gene, the list gives the v3 gene model name, the v4 gene model name, the gene�s putative Arabidopsis and rice orthologs, and its FDR corrected P values from different contrasts.
	V3_Gene_Name	V4_Gene_Name	Arabidopsis_Ortholog	Rice_Ortholog	Cold_1D_CG60_Means	Cold_1D_CG102_Means	Control_1D_CG60_Means	Control_1D_CG102_Means	FDR_1D_Genotype	FDR_1D_Treatment	FDR_1D_Interaction	Cold_4D_CG60_Means	Cold_4D_CG102_Means	Control_4D_CG60_Means	Control_4D_CG102_Means	FDR_4D_Genotype	FDR_4D_Treatment	FDR_4D_Interaction
1	AC148152.3_FG001	Zm00001d007725	AT1G03670	NA	1.832117035	0.244358747	2.092857475	0.420501092	1.01E-05	0.40100972	0.933496722	NA	NA	NA	NA	NA	NA	NA
2	AC148152.3_FG005	Zm00001d007718	NA	NA	29.90512922	33.12790245	39.96535184	20.428457	4.93E-05	0.001292367	0.004644533	61.99554545	32.79036428	37.23240202	12.96782642	6.35E-07	0.004464186	0.65516713
4	AC148152.3_FG008	Zm00001d007716	AT3G06510	OS11G0683500	37.90675661	86.29241483	41.81867799	64.16480609	0.015373505	0.056959802	0.450226108	43.51924037	81.23596859	36.99866821	72.60015436	0.000926284	1	1
5	AC148167.6_FG001	Zm00001d018986	AT1G54460	OS07G0185432	64.74353411	60.78411345	53.59811133	52.23958829	0.812746288	0.426079293	0.989627326	52.75459238	51.05081853	47.39131743	47.20286542	0.911911086	1	1
6	AC149475.2_FG002	Zm00001d048402	AT4G14420	OS03G0149200	6.319196213	14.75039777	3.866161442	9.893601943	0.000890197	0.02611502	0.97294496	7.036024844	9.048175547	5.66671527	7.465193762	0.225275886	1	1
7	AC149475.2_FG003	Zm00001d048403	AT1G53850	OS11G0615700	36.34941821	39.56446854	23.07614152	29.65236913	0.85482183	0.077763797	1	31.80755253	32.41546961	24.08470402	30.82269083	0.255973723	1	0.939600953
8	AC149475.2_FG005	Zm00001d048404	AT5G04240	OS03G0151300	45.22046225	38.51808911	31.2494284	32.82003592	0.989945898	0.39658606	0.727519847	31.46948536	29.79938929	27.29647441	28.04645276	0.817193862	1	1
9	AC149475.2_FG007	Zm00001d048407	AT2G39020	OS03G0151600	12.62129381	4.725624784	5.25437742	4.15750393	0.097854064	0.369927354	0.427870701	7.4781902	3.953698529	5.176918365	2.979448345	0.398973669	1	1
12	AC149810.2_FG008	Zm00001d048342	AT1G76360	NA	5.996628394	4.799786315	7.246518558	8.612340028	0.392615951	0.004364189	0.375418828	4.352041376	9.759650508	7.824537596	9.814331899	0.324808625	1	0.534862451
13	AC149818.2_FG001	Zm00001d048393	AT3G09910	OS03G0146000	6.709868575	6.492809231	3.49189864	4.464493827	0.921617692	0.045932424	1	2.831179134	3.54467685	3.048389189	2.969057819	0.855939733	1	0.979969637
14	AC149818.2_FG004	Zm00001d048394	AT2G27960	OS03G0146300	1.246950419	1.87237001	0.795116005	2.089210172	0.090679829	0.751737533	0.775713511	1.338538324	1.567049961	0.924369416	1.321399701	0.358746313	1	1
16	AC149818.2_FG006	Zm00001d048397	AT1G63800	NA	21.99597304	21.89722169	25.87093419	24.52655527	0.562235034	0.497544193	0.871688216	25.57206703	25.42263329	25.16969203	24.07224578	0.974728753	1	1
17	AC149818.2_FG007	Zm00001d048398	NA	OS03G0148400	4.802700931	1.407787386	1.767891373	0.754574125	0.048999648	0.093453636	0.687786415	1.976660751	1.292089838	1.981316836	1.145302472	0.210411946	1	1
18	AC149818.2_FG008	Zm00001d048400	NA	OS03G0148800	5.381337544	3.964678004	4.751168597	4.358695904	0.930744429	0.661647627	0.685799586	4.864851519	4.432475516	3.891478861	3.919125924	0.910255888	1	1
20	AC149828.2_FG002	Zm00001d048271	AT5G35590	OS03G0180400	11.17552223	13.85918705	10.51629037	15.11452767	0.56024758	0.651387062	0.989611896	15.62854195	15.86398309	9.377288611	11.76612523	0.342282056	1	0.979077395
21	AC149828.2_FG004	Zm00001d048273	AT1G54095	OS03G0180100	NA	NA	NA	NA	NA	NA	NA	0.915474641	0.221451569	3.344184895	0.412592782	1.59E-07	1	0.961123998
24	AC149829.2_FG003	Zm00001d048308	AT1G80680	OS03G0172000	3.597637115	6.353986993	3.63920538	7.557579189	0.063640258	0.432362424	0.97562394	5.877781383	7.121191497	3.086882654	6.327568807	0.003591815	1	0.608911137
25	AC149829.2_FG004	Zm00001d048309	NA	OS03G0171700	0.897596928	1.474051189	2.265104244	3.997050115	0.030519148	7.07E-05	0.927701335	3.102524166	4.105086206	2.735812742	3.624342035	0.332104013	1	1
26	AC149829.2_FG006	Zm00001d048310	AT1G14330	OS03G0171600	81.4261148	71.77338023	38.95410496	49.54980064	0.76525354	0.01992629	0.648510208	41.84268503	36.11148286	33.55297059	38.46154356	0.523400211	1	0.929198137
27	AC150739.3_FG001	Zm00001d048542	AT2G36560	OS03G0105700	4.928640185	8.652018848	5.704999888	7.435415736	0.672119389	0.533680668	0.482216703	7.069882891	7.291190702	6.23774361	7.099209326	0.537946761	1	1
28	AC152495.1_FG002	Zm00001d023317	NA	OS11G0245800	2.569617108	9.552269147	1.467281942	3.254794844	0.021936493	3.23E-08	0.523287099	1.36530906	3.503648839	1.836010484	4.647969247	0.000490424	0.972173092	1
29	AC152495.1_FG003	Zm00001d023327	NA	OS11G0245800	4.800052627	1.066153158	1.587525714	0.93661826	0.360114245	0.794522679	0.08096102	1.715659201	0.481836216	2.305141883	0.59562671	0.000169871	1	1
30	AC152495.1_FG010	Zm00001d023318	NA	OS11G0245800	1.665250378	1.270217299	0.557334757	0.896974335	0.348409878	0.356205831	0.380920844	NA	NA	NA	NA	NA	NA	NA
32	AC152495.1_FG012	Zm00001d023318	NA	OS11G0245800	7.467770734	9.614798261	2.098270069	4.451921394	0.022402102	5.19E-05	0.450226108	3.775557464	4.410110304	2.403119631	4.111755187	0.045090979	1	0.882928138
35	AC152495.1_FG017	Zm00001d023320	NA	OS11G0245800	19.59738373	0.331538874	8.158588681	0.080854741	1.17E-29	0.110888723	0.88053488	9.654305489	0.037159258	10.24217374	0.036738265	1.80E-32	1	1
39	AC155376.2_FG004	Zm00001d012158	AT2G43800	OS01G0897700	12.47730198	20.78440287	14.02771645	18.43977676	0.837316768	0.452820798	0.269212581	10.60625799	11.79798378	10.65937681	11.87861601	0.157470769	1	1
40	AC155376.2_FG005	Zm00001d012159	AT5G36890	OS01G0897600	8.716322124	2.739445867	6.147503466	2.401623596	0.001235986	0.751325629	0.584690122	7.84032832	2.026945578	8.338792285	1.457550539	2.76E-10	1	0.883955727
41	AC155377.1_FG001	Zm00001d044303	AT1G17580	OS03G0686300	109.7904758	72.1762172	123.9485304	84.22527204	0.052816368	0.358790516	0.926302333	100.0078417	77.24325778	99.26484438	77.13131374	0.430469865	1	1
42	AC155377.1_FG002	Zm00001d044304	AT1G05840	OS04G0334700	25.96628893	23.0052075	26.60109908	30.14779148	0.932580649	0.0804394	0.772183675	27.08022587	24.18234199	18.53548817	25.13392774	0.122734896	1	0.722583198
43	AC155390.2_FG002	Zm00001d028388	AT3G49142	OS03G0241800	0.998228957	1.747301393	1.341625576	0.958177028	0.377698823	0.072052022	0.183390375	1.115339444	0.920227417	0.824894381	0.971481227	0.751933126	1	0.979077395
44	AC155434.2_FG001	Zm00001d022529	AT5G17720	OS07G0685500	60.68965637	53.57584859	19.56858846	18.7318265	0.940970305	2.57E-12	0.85426427	23.1161999	27.43310294	20.9734814	18.10712416	0.779173514	0.798477268	0.852689027
45	AC155434.2_FG003	Zm00001d022528	NA	OS05G0137400	0.457269316	15.94395963	1.046428738	20.73576344	1.83E-32	0.132786698	0.6363388	1.158641332	15.7947956	1.590953598	21.25885689	1.50E-25	0.661982969	1
46	AC155434.2_FG004	Zm00001d022527	AT1G55540	OS07G0685400	18.1734141	19.37348375	15.23227711	19.90247201	0.666622946	0.821253451	0.922770591	20.85003518	19.7297791	14.70000326	17.03793406	0.529351541	1	0.98413327
47	AC155434.2_FG005	Zm00001d022526	AT3G04030	OS07G0685300	9.794413447	4.645079844	7.612079111	4.73603921	0.005934989	0.915141845	0.898222932	6.706581853	3.457826521	7.687159306	2.885902534	0.00037356	1	0.912137987
49	AC155496.2_FG009	Zm00001d013116	AT5G46210	NA	54.39093463	48.70323676	34.43626124	40.22227403	0.859789375	0.280911802	0.734183001	40.49491406	35.2879517	26.8772315	31.69613406	0.532255693	1	0.917660053
50	AC155610.2_FG007	Zm00001d042723	AT3G48720	OS11G0507200	74.34253442	76.39838589	49.72924359	67.69583457	0.173071722	0.472761996	0.145278293	30.29651931	32.39220006	37.77108393	47.74128083	1.03E-10	0.000712985	0.072017486
52	AC155622.2_FG001	Zm00001d039411	AT1G62020	OS03G0711400	28.52639526	37.13185685	18.33579811	23.49151002	0.82629223	0.002220867	0.759600488	20.38172673	23.13133081	15.03805394	20.87999267	0.137339783	1	0.971237662
53	AC155622.2_FG004	Zm00001d039411	AT1G62020	OS03G0711400	3.892009605	4.567060967	1.31397925	2.96854002	0.144157205	0.037939446	0.646713822	2.015155269	2.292278344	1.191630463	2.615273821	0.016171421	1	0.741534997
54	AC155624.2_FG006	Zm00001d027570	NA	OS03G0137200	16.43185057	21.11770063	11.84709076	12.14837823	0.924751808	0.00103314	0.641405539	14.27563554	10.95890127	13.40659583	10.41302979	0.478474205	1	1
55	AC155624.2_FG011	Zm00001d027573	AT2G20920	OS03G0137300	36.30889662	31.21202027	41.34640515	33.33860088	0.486593153	0.732956013	1	42.73976815	38.68432804	54.56402476	44.80870307	0.768066905	1	1
56	AC159612.1_FG007	Zm00001d013097	AT1G64760	OS03G0792800	19.83936453	16.5788159	4.216067573	7.202880622	0.079758663	1.08E-06	0.085999363	6.428541186	9.333393681	4.296509359	6.810292197	0.063898737	1	1
58	AC165178.2_FG004	Zm00001d005760	NA	NA	3.20248093	2.903337078	2.702195228	3.582131038	0.877556005	0.389585216	0.847915114	3.162580785	3.052622324	2.759606024	2.620262813	0.910330815	1	1
59	AC166636.1_FG007	Zm00001d028011	NA	OS03G0191200	2.251949178	2.413311792	3.991817808	3.876709936	0.118697683	0.076859667	0.391625467	3.840819325	4.314274844	2.723567387	3.403721119	0.502741738	1	1
60	AC166636.1_FG008	Zm00001d028012	AT2G22290	OS03G0191400	NA	NA	NA	NA	NA	NA	NA	1.212647679	0.217903928	1.246347384	0.250971974	0.000890607	1	1
62	AC177831.3_FG004	Zm00001d003635	NA	NA	NA	NA	NA	NA	NA	NA	NA	3.339940756	0.074588357	3.190169665	0.047074417	3.02E-13	1	1
65	AC177838.2_FG015	NA	NA	NA	0	1.090804172	0	1.552115997	4.45E-08	0.272432004	1	0	1.961071551	0	1.456152324	3.82E-10	1	1
73	AC177897.2_FG002	Zm00001d033503	AT2G38920	OS03G0650900	6.924917288	8.567485477	1.043722441	2.127779771	0.271103325	1.11E-11	0.768945133	3.120894295	1.902022965	0.900318175	1.362278236	0.361850481	1	0.585346337
81	AC177908.3_FG002	Zm00001d029516	AT1G18580	OS03G0413400	14.82537476	12.81747642	14.9674329	14.57112863	0.645113716	0.478255014	0.975139651	12.74718422	9.973879196	12.87729595	10.36263934	0.595202215	1	1
86	AC177922.2_FG002	NA	NA	NA	NA	NA	NA	NA	NA	NA	NA	1.701190606	1.158183053	1.200848318	1.226784796	0.913799253	1	0.934086864
88	AC177924.2_FG003	Zm00001d003966	NA	OS04G0387000	2.771091824	1.877708777	11.10397775	8.88872998	0.107101294	8.02E-15	0.977328394	13.54288888	9.078060654	8.403935622	13.96888428	0.016031282	0.179676127	0.074156371
92	AC177936.6_FG008	Zm00001d034361	AT5G46210	NA	27.84177627	28.32369168	33.32275844	36.66260021	0.774013441	0.096867031	0.907119331	35.99472469	31.23997392	31.31800215	29.1121355	0.959940296	1	1
100	AC182482.3_FG003	Zm00001d040002	AT1G16310	OS01G0130000	77.58668396	62.95062101	27.04089636	16.90659822	0.026612374	3.47E-18	0.739136211	30.775521	21.48200722	24.85974283	17.35640164	0.210517191	1	1
102	AC182617.3_FG001	Zm00001d041575	AT3G53580	NA	19.51981689	20.68190932	42.0369318	45.00823058	0.611531326	4.98E-08	0.747263994	37.83054701	35.28471169	22.24981242	39.8316317	0.004186969	1	0.250117494
106	AC183315.4_FG006	Zm00001d040107	AT3G03440	OS01G0112500	14.25365962	26.60468548	7.688438777	9.817237494	0.413449338	6.39E-10	0.468023452	6.360531118	10.17849306	6.135938502	8.879810154	0.112371977	1	1
107	AC183319.3_FG001	Zm00001d040304	NA	NA	3.879223793	7.313899788	8.765220137	4.592354292	0.024318198	0.012904095	0.000735286	10.00709215	8.712703519	14.87148559	9.148820281	0.086938776	1	0.864104306
111	AC183509.1_FG001	NA	NA	NA	1.093775035	0.786322427	2.311694647	1.086498506	0.011409244	0.413704245	0.557699892	2.175368834	1.004379331	2.251756124	0.651830389	0.001038719	1	0.913264146
120	AC183932.3_FG007	Zm00001d013168	AT4G07960	OS03G0770800	1.135304563	2.6937247	1.838838446	5.220775935	0.005063423	0.002190143	1	1.640959694	2.970668843	1.45928267	3.282429354	0.001243693	1	0.959411979
121	AC183938.4_FG011	NA	NA	NA	13.36638626	10.63996606	16.12927617	10.99901225	0.083674995	0.917523124	0.877430594	15.55861292	9.488535041	19.16906121	10.49223613	0.02908944	1	1
125	AC183950.2_FG004	Zm00001d012096	AT1G13050	OS01G0909000	NA	NA	NA	NA	NA	NA	NA	0.681424316	0.903389709	0.655095164	0.751051636	0.677988228	1	1
126	AC183950.2_FG005	Zm00001d012097	AT2G36240	OS01G0908800	0.903524805	0.612467927	2.032735589	1.292250062	0.172740505	0.038916896	0.946278849	2.075851055	1.431099514	0.804611591	0.637162642	0.767105238	0.532980061	1
133	AC184133.3_FG001	Zm00001d046036	NA	NA	0.632624021	2.70952212	15.38287351	11.69979148	0.659265271	2.50E-14	0.000315506	7.626279308	5.1609817	7.318803335	6.507448139	0.939424728	0.941057379	0.864584693
136	AC184169.3_FG001	Zm00001d049379	AT1G17680	OS11G0266800	1.31622482	2.6094008	1.663885381	2.64912748	0.727459619	0.996190423	0.578135166	1.608475751	2.377573424	0.839727766	2.574861357	0.000614478	1	0.632579069
160	AC185130.2_FG004	Zm00001d015172	AT3G27110	OS01G0970700	1.144874338	0.345874672	2.890679777	0.574779486	3.53E-07	0.343199729	0.604854956	2.024736509	0.980561411	1.993472513	1.546626959	0.58496888	0.73862781	0.885118353
163	AC185217.3_FG007	Zm00001d052603	NA	NA	0.044809101	1.585596436	0	1.540678483	1.61E-07	0.99932125	0.700903808	0	2.583151581	0.042320825	2.619796741	5.53E-14	1	0.872198333
164	AC185226.4_FG001	Zm00001d051644	NA	NA	47.47092319	57.79402286	48.56469402	72.61965431	0.165595586	0.132736056	0.870837891	58.61232743	67.05071236	40.80030272	55.75209266	0.134845888	1	0.989632015
171	AC185276.2_FG004	NA	NA	NA	4.141969712	0.374183952	2.893386074	0.889934969	0.001030806	0.04496383	0.050577917	3.298520936	1.712294123	1.435913473	0.975867197	0.436985577	0.881586327	0.986836779
174	AC185300.4_FG002	Zm00001d053522	AT3G58800	OS02G0230200	11.22406065	8.62667437	1.830719556	1.38171106	0.329225447	9.25E-17	0.921156559	2.924258359	1.581510366	2.559915002	0.6112266	8.52E-05	0.201657695	0.521424393
176	AC185415.3_FG005	Zm00001d006307	AT4G35520	OS09G0551900	8.406510973	6.912121782	9.735289208	7.481606462	0.562889324	0.568316656	0.965523511	10.81335089	7.975057433	9.426615037	5.71159807	0.084017705	1	0.964929402
181	AC185466.3_FG001	Zm00001d052245	AT1G71820	NA	1.209664914	1.165845146	1.24844477	0.872140693	0.328695652	0.49038268	0.740984806	0.805683776	1.229493611	0.530403852	0.788255973	0.481614699	1	1
182	AC185471.3_FG005	Zm00001d051789	AT1G23220	OS02G0733001	2.150475223	1.184641249	2.082032288	3.129707991	0.64556511	0.000214344	0.194739204	1.311336214	1.360328639	1.475705176	2.074040878	0.088021532	0.438585047	0.901179058
196	AC185588.2_FG002	NA	NA	NA	NA	NA	NA	NA	NA	NA	NA	2.949508004	0.848698288	1.70938026	0.516611695	0.003475684	1	1
203	AC185628.3_FG010	NA	NA	NA	0.080650553	5.877771953	0	3.724571497	5.95E-17	0.053193114	0.5936177	0.078644131	3.234164949	0.075423795	2.812617329	1.06E-13	1	1
219	AC186189.3_FG004	NA	NA	NA	1.780538131	0.503273152	2.688663745	1.285501577	0.046796202	0.013085347	0.554172038	2.864027447	0.904199233	2.466888281	1.382675793	0.106956609	0.873624398	0.80854605
222	AC186231.4_FG002	Zm00001d031878	NA	OS07G0418600	1.35435225	4.930325764	0.740406713	4.517643419	0.092552923	0.073396866	0.406558105	1.209504994	3.638956102	0.189566089	1.412889901	0.000251841	0.017514515	0.87372588
247	AC186512.3_FG007	NA	NA	NA	0.035239326	23.16537539	0.122950069	33.17898284	9.73E-57	0.015265883	0.840662849	0	30.16530152	0.104924439	25.01586487	5.62E-50	1	0.452905484
259	AC186592.3_FG002	NA	NA	NA	2.372836875	0.452147187	0.614750347	0	0.000210272	0.000386508	0.223416385	NA	NA	NA	NA	NA	NA	NA
262	AC186603.6_FG003	Zm00001d030976	AT1G33720	OS06G0501900	NA	NA	NA	NA	NA	NA	NA	0.57105509	0.113521436	1.226746637	0.073010459	7.27E-06	1	0.863657863
307	AC187098.4_FG011	Zm00001d022587	AT3G27860	OS07G0694500	11.52505653	9.034397794	8.642270068	7.136095915	0.256370569	0.283705095	0.987759224	9.516810746	8.472588192	8.465540326	6.358493842	0.433344695	1	0.98413327
311	AC187157.4_FG002	Zm00001d008871	AT3G16310	OS01G0200500	7.994256166	7.029510568	6.073850096	5.523710459	0.33457419	0.253370133	0.883471464	6.844878535	5.94198087	6.22486452	5.553980582	0.823830115	1	1
312	AC187157.4_FG005	Zm00001d008869	AT1G52150	OS01G0200300	11.82581715	9.768583728	6.254215755	3.709810162	0.091734705	3.35E-07	0.698892129	9.992105997	10.56999606	6.134683789	4.019936712	0.185651734	0.008205658	0.641565962
321	AC187262.4_FG007	Zm00001d031344	NA	NA	3.396946042	2.087255122	3.128461026	1.73998408	0.028307633	0.587492759	0.855746257	9.107423309	4.296847141	14.53112069	2.537902721	3.62E-08	0.547318043	0.477955526
322	AC187263.4_FG001	Zm00001d008926	NA	NA	11.67426208	14.33824891	11.40999978	12.9161987	0.871616504	0.646768083	0.878199748	12.5303138	12.93021831	12.30240948	10.04411281	0.565668635	1	0.922886653
332	AC187551.3_FG002	Zm00001d010032	AT3G62470	OS05G0355200	2.136181824	1.290913763	4.554565158	1.832175493	0.00025075	0.245534258	0.546818699	5.758623268	2.370632913	2.277396485	3.008126442	0.363189481	1	0.069957793
344	AC187843.3_FG006	Zm00001d023496	NA	NA	1.603587706	1.303415233	1.111963217	0.687265301	0.027085585	0.064860412	0.363638951	5.736663295	0.943402153	8.124738115	0.543945952	4.43E-13	1	0.846034442
349	AC187885.3_FG002	NA	NA	NA	0	0.984531657	0	1.828649988	7.57E-09	0.099657544	1	0.120063951	1.92665041	0.0387185	1.365265992	4.78E-08	1	0.976815175
362	AC188023.3_FG005	Zm00001d039064	AT5G52960	OS05G0569200	59.62511421	50.12659206	95.920792	72.40741964	0.017994366	0.011983484	0.641601218	98.17770173	60.60983804	89.92020391	60.17291312	0.24740265	1	1
374	AC188710.4_FG006	Zm00001d037658	NA	NA	1.36079412	0.686926723	4.874118667	1.714608926	4.02E-05	0.004939746	0.694632883	2.681272156	2.02549287	3.045302781	1.880288147	0.175595901	1	0.979557753
389	AC188756.2_FG004	NA	NA	NA	0.070478653	6.416955829	0.243193842	3.35461903	2.72E-09	0.002466746	0.243292906	0.117025163	4.121486773	0.174732704	3.720492106	1.81E-14	1	0.970298813
391	AC188831.3_FG005	Zm00001d002290	NA	NA	1.276022068	0.766428002	0.855237892	0.454280819	0.322908093	0.317393325	0.969665153	0.904044835	0.341373832	0.804187507	0.167625364	0.008216438	1	0.932610161
392	AC188838.3_FG005	Zm00001d038332	AT2G16570	OS05G0430800	0.466236964	2.19279163	0.311434618	2.086278073	0.000578114	0.872824884	0.959187596	0.563095445	2.38358934	0.618481701	1.838805744	0.003434193	1	0.939058487
401	AC189280.3_FG001	Zm00001d051943	NA	NA	0.044809101	3.41847388	0	2.12024784	1.48E-09	0.060490835	0.771227172	0.037802671	3.093547794	0	2.878965834	7.58E-17	1	0.869819594
403	AC189750.4_FG004	Zm00001d021596	AT1G62180	OS07G0509800	79.45276369	239.8502053	93.57540694	49.0576896	0.00523846	7.54E-28	3.37E-11	86.87529745	62.47146517	123.6179051	57.44471976	0.00188262	1	0.773917082
410	AC189796.3_FG004	NA	NA	NA	3.40266326	1.124738112	3.915458141	0.976653908	4.99E-06	0.75158105	0.836915159	3.07213628	0.684251643	3.046467817	1.111497588	0.005684268	0.709593595	0.826367159
411	AC189879.3_FG003	Zm00001d046438	AT5G43810	NA	44.49282235	37.65823928	25.69714785	33.91816816	0.911489764	0.374502679	0.725237577	17.02339328	18.46298207	18.34260154	18.97892432	0.620706697	1	1
433	AC190609.3_FG002	Zm00001d052718	AT2G43460	OS07G0546700	154.3239284	210.8349961	243.9535835	312.2708819	0.760676796	0.00419983	0.646965793	243.5906398	233.8464769	189.9391346	247.0461712	0.124228211	1	0.820027313
434	AC190609.3_FG003	Zm00001d052719	AT1G80750	OS08G0542100	5.052684929	3.366897803	5.415215643	6.716919781	0.864479139	0.000453753	0.341708278	8.49328991	7.204725284	5.835091492	6.068453244	0.753033436	1	0.961607065
435	AC190609.3_FG004	Zm00001d052720	AT1G05840	OS04G0334700	5.418711181	3.734424805	11.73825553	10.35344738	0.518122747	1.45E-08	0.761179391	11.33300705	9.939831397	11.30524567	8.335069009	0.39007758	1	0.984499851
439	AC190623.3_FG001	Zm00001d043299	AT2G30570	OS01G0773700	986.7994777	815.3238802	1207.660048	945.9550876	0.284504422	0.333282975	0.997210926	1109.957661	1104.877872	1611.235991	1377.098712	0.605265886	0.932324666	0.961123998
441	AC190628.4_FG007	Zm00001d052248	AT1G50140	OS02G0749150	112.9307939	118.7264844	98.70179456	106.6907059	0.860462593	0.34559852	0.918921151	97.40643415	91.30295848	45.14529793	96.21503275	0.000238951	1	0.099101375
448	AC190652.3_FG001	Zm00001d040562	AT1G02520	NA	2.386650674	2.428823317	4.726811927	0.212108318	3.64E-14	1.21E-09	3.06E-08	4.653513819	0.189883614	3.676272411	0.083812682	1.45E-15	1	0.961789705
453	AC190688.3_FG006	Zm00001d012486	AT3G51710	NA	2.569137508	0	5.902186686	0	7.59E-23	1	1	5.788674088	0	5.130956002	0	8.41E-23	1	1
459	AC190740.2_FG004	Zm00001d029348	AT5G11640	OS01G0200400	1.16729346	0.612467927	0.991719445	0.747926482	0.552967891	0.657324136	0.866683388	1.158641332	1.100432403	0.955717139	0.688102583	0.611791992	1	0.99778984
460	AC190743.3_FG012	Zm00001d047175	NA	NA	5.471435346	3.090363021	3.570964604	2.311479994	0.216887144	0.294682573	0.838864795	4.038397992	2.825528181	3.336282817	2.292880928	0.319803991	1	1
463	AC190750.2_FG014	Zm00001d001923	NA	OS03G0712600	14.40572343	4.670983008	6.623065963	2.740486501	0.00038055	0.018688998	0.685799586	6.345985931	3.331297387	7.893755651	3.026468387	0.000212368	1	0.869230418
471	AC190788.2_FG005	Zm00001d006382	AT4G17380	OS07G0486000	1.741656907	2.541302669	1.289622579	3.571618061	0.004413759	0.155187222	0.454255307	2.115967167	2.934267839	1.634697417	3.539871956	0.00764043	1	0.875191664
479	AC190816.3_FG007	NA	NA	NA	0.200422131	2.743246588	0.240487545	3.915319784	7.57E-10	0.124522413	0.999415064	0.226816028	4.445431943	0.126962475	3.231298088	5.87E-14	1	1
483	AC190841.2_FG007	NA	NA	NA	1.893628039	1.090804172	1.349744466	1.843613007	0.636742558	0.078710211	0.243412599	2.199712643	1.065792691	1.131947131	1.390735962	0.392811399	0.9537099	0.313370274
489	AC190909.3_FG004	Zm00001d014867	AT1G05570	NA	11.01382895	14.71432012	9.7753003	13.36240018	0.39337587	0.544563183	1	13.20464461	12.56381652	6.422608185	13.75224305	0.000750249	1	0.170550511
491	AC190915.3_FG007	Zm00001d033927	AT2G39810	OS03G0737200	NA	NA	NA	NA	NA	NA	NA	0.710110622	0.635370096	0.141629734	1.210718834	5.44E-05	0.556543245	0.047466619
492	AC190922.3_FG007	Zm00001d014789	AT1G30755	OS06G0716000	1.66852995	1.401942865	0.060121886	0.246962372	0.287746408	8.57E-05	0.399632787	NA	NA	NA	NA	NA	NA	NA
500	AC190999.2_FG004	Zm00001d005812	AT2G45700	OS09G0439000	2.549635633	12.95056542	4.546446268	8.66114042	0.03506198	0.02780779	0.003948242	3.40060304	6.973633831	2.566105358	7.999215259	3.12E-06	1	0.819575759
501	AC191009.3_FG004	Zm00001d034859	AT5G47870	OS03G0851500	8.39145853	21.87168084	11.12891778	20.03339446	0.072502266	0.663578548	0.15677104	13.7541131	18.96244238	12.13597846	12.52970558	0.569988555	0.810008704	0.932610161
505	AC191048.2_FG006	Zm00001d013069	AT1G04260	OS03G0798400	0.59290087	1.079170773	0.306022025	0.800966535	0.207178537	0.452834243	0.909471908	NA	NA	NA	NA	NA	NA	NA
510	AC191069.3_FG004	Zm00001d009132	AT3G05810	OS01G0299400	6.08151772	4.681364257	10.29803656	6.085234908	0.004150197	0.18353194	0.552575343	12.3677437	5.535157624	10.51961863	2.955704866	5.41E-07	0.344041613	0.7091158
512	AC191070.3_FG006	NA	NA	NA	NA	NA	NA	NA	NA	NA	NA	2.480321028	0.111747615	1.938331508	0.036272194	3.16E-10	1	0.964064338
520	AC191113.2_FG002	Zm00001d002126	AT5G09670	OS04G0640900	43.57660614	41.93239822	36.58865724	27.86154231	0.465605085	0.007273019	0.844094635	38.08987002	27.84159938	59.56832671	26.11121679	0.002163179	1	0.746730442
525	AC191251.3_FG005	Zm00001d013120	AT2G32550	NA	1.641627004	9.008592815	5.521927932	18.31387448	1.28E-08	8.65E-06	0.341509895	4.90456976	15.34462892	3.61315288	12.4461668	3.81E-08	1	1
527	AC191254.3_FG001	NA	NA	NA	1.416979374	0	2.131328988	0	1.57E-11	1	1	2.244569123	0.070770875	2.208845089	0	5.47E-13	0.902941692	0.686945371
532	AC191283.3_FG004	Zm00001d004559	AT1G06840	OS01G0960400	13.2823329	9.107856453	5.991494477	7.153446573	0.554273033	0.250322428	0.158751388	5.776855999	6.508468982	3.637237044	6.750497741	0.014710724	1	0.725968321
535	AC191317.3_FG009	NA	NA	NA	5.166347821	0	10.62841525	0	6.80E-42	1	1	10.4133642	0.07840584	8.506121289	1.168112963	4.07E-13	6.34E-05	0.000656336
561	AC191575.2_FG001	Zm00001d034725	AT3G62040	OS03G0834050	54.96474923	3.463448651	29.31353613	3.245747917	1.05E-26	0.835760632	0.055675928	40.61775071	6.025375489	29.59699816	5.82167507	8.70E-13	1	0.889830792
581	AC191771.3_FG008	Zm00001d014770	AT3G51100	OS06G0713900	5.165897362	6.760874497	3.994524104	4.336163651	0.835279849	0.036624923	0.872837632	4.664986716	4.512334064	3.926761162	3.501735476	0.838319736	1	1
585	AC191804.4_FG002	NA	NA	NA	0.507164367	0.583356609	0.918066075	4.079520695	4.50E-05	1.76E-12	0.142436918	0.738796927	3.770434313	0.787765001	4.627899965	4.39E-09	1	1
592	AC192244.3_FG007	Zm00001d015182	NA	OS02G0134000	42.52544878	32.30508787	44.5809951	36.51956914	0.058334879	0.333598444	0.922233133	37.00901995	34.56154045	32.20722247	33.86648476	0.691674187	1	1
595	AC192362.3_FG002	Zm00001d032666	NA	OS10G0483100	5.515344236	6.522942449	6.912850207	6.517124567	0.88923722	0.959195664	0.755947709	6.438018529	8.425429195	8.105359775	6.908827001	0.735415952	1	0.758318555
596	AC192362.3_FG003	Zm00001d032666	NA	OS10G0483100	10.01051929	8.741637243	8.153176088	8.661762431	0.762750496	0.985369177	0.679872657	10.06030275	10.67502078	7.893604909	9.474038649	0.434728152	1	1
597	AC192367.2_FG002	Zm00001d050024	NA	OS08G0280200	0.86972953	1.770634224	2.207688654	1.993202372	0.286100843	0.735262073	0.069740841	1.319148872	1.25825965	1.258651647	1.514495035	0.240266602	1	0.910531412
599	AC192372.3_FG003	NA	NA	NA	0.634068073	0.645599828	1.221381803	2.674151161	0.082832984	1.32E-06	0.478942634	1.686394535	2.995451059	1.292270534	3.02731711	0.00416513	1	0.969601848
602	AC192451.3_FG001	Zm00001d016041	NA	OS02G0265900	84.35986319	82.08895154	94.9255724	90.87895547	1	0.52763455	0.961045201	92.95185274	83.25444174	99.97986742	85.1706787	0.66623731	1	1
606	AC193324.3_FG002	Zm00001d026127	AT1G42470	OS04G0563801	6.625791327	2.41536598	5.3199119	0.964041226	1.18E-08	0.002225088	0.364805426	3.728491439	0.826757689	2.800838261	1.237120948	0.022822218	0.95580123	0.648340444
609	AC193379.3_FG001	Zm00001d043091	NA	OS01G0816600	22.44425536	17.43347709	7.189102969	6.324426363	0.859329424	1.49E-09	0.789565876	8.591537483	5.535157624	6.624854314	4.391596583	0.211750496	1	1
610	AC193402.3_FG004	NA	NA	NA	0.858715704	0.544083903	2.306282053	1.187296177	0.082076245	0.047177562	0.917521854	2.995521205	0.789868273	2.708749386	0.974880679	0.003894512	1	0.969601848
632	AC193632.2_FG002	Zm00001d049727	NA	OS01G0691000	22.76077207	24.73282221	5.620521331	3.25513762	0.091655762	3.53E-30	0.27310564	7.54499426	3.781295807	7.530169668	2.642524657	0.000226382	1	0.896490679
635	AC193658.3_FG001	NA	NA	NA	NA	NA	NA	NA	NA	NA	NA	1.890203962	0.444676958	1.208052968	0.4063969	0.018632964	1	0.998779551
641	AC193754.3_FG008	NA	NA	NA	0.944452207	2.057923942	0.863356782	1.978973851	0.088709399	0.929078087	0.997392548	1.148221259	1.77677924	0.900060217	1.990969014	0.018801666	1	0.965028484
644	AC193786.3_FG005	Zm00001d011847	AT5G04150	OS01G0952800	0	1.153343675	0.122950069	2.66984221	4.51E-09	0.013250818	0.556808076	0.12425946	7.58706217	0	0.634886659	5.20E-05	8.00E-12	0.973994028
646	AC194005.3_FG004	Zm00001d035978	NA	OS06G0118900	NA	NA	NA	NA	NA	NA	NA	0.65215965	0.439085655	1.55417401	0.31318021	0.000475455	1	0.479877798
649	AC194022.3_FG013	Zm00001d039328	AT1G79740	OS01G0222700	11.32719457	9.252951561	18.84229659	37.49349809	0.000131985	1.66E-19	0.0015353	48.24305806	81.02131582	45.33736931	70.12509413	0.046716826	1	1
664	AC194112.3_FG001	Zm00001d009492	NA	OS02G0630100	2.58511476	2.162296096	2.379935423	2.342820187	0.779928734	0.78647211	0.969665153	2.095567982	2.726197309	2.087498144	2.149793391	0.910433347	1	0.972572858
667	AC194157.3_FG001	NA	NA	NA	NA	NA	NA	NA	NA	NA	NA	0	1.15436557	0	1.134500249	2.47E-08	1	1
681	AC194264.3_FG006	Zm00001d031973	NA	OS08G0556700	4.144284833	2.968227054	3.147405103	2.214006145	0.222896968	0.304171995	0.989582886	2.492078311	2.270607587	1.550479852	2.266012743	0.261604459	1	0.864584693
691	AC194341.4_FG002	Zm00001d011278	AT2G19680	OS01G0600000	46.17891407	70.6799491	47.83840215	70.97570427	0.365111333	0.875302212	0.696222145	53.30419354	67.94397282	44.99044448	56.90597575	0.245274016	1	1
693	AC194341.4_FG004	Zm00001d011276	NA	OS01G0595900	0.74342795	0.557321379	1.210556616	0.960426523	0.666185691	0.157783775	0.981239512	1.108105147	1.253156759	1.016473674	0.626826491	0.385261982	0.77084073	0.84047968
705	AC194425.3_FG005	Zm00001d043276	NA	OS01G0778500	5.853169907	4.449506981	8.155882384	8.214731359	0.447585839	0.001128093	0.966165806	4.477240173	5.876761596	4.296292769	6.039392496	0.016129717	1	0.996315483
709	AC194439.3_FG002	NA	NA	NA	0.044809101	10.34025129	0	9.122198329	3.67E-30	0.566436196	0.714111366	0	9.451324512	0.06620594	7.295430211	4.29E-27	1	0.615744751
723	AC194609.2_FG003	NA	NA	NA	1.456942324	1.113620858	0.185778252	0.578886753	0.336058775	0.104991181	0.393701562	NA	NA	NA	NA	NA	NA	NA
729	AC194712.3_FG002	NA	NA	NA	4.483588948	0.476282056	2.633954452	0.505753981	9.86E-07	0.953239264	0.747857179	3.383242644	0.415422507	2.301115474	0.492073868	3.89E-05	1	0.917660053
744	AC194878.3_FG001	NA	NA	NA	0.120373704	5.915383956	0.183071956	8.069047578	3.06E-20	0.061454081	0.957206227	0.161483771	9.018202543	0.12336015	7.540918075	3.09E-26	1	1
753	AC194914.3_FG002	Zm00001d030045	AT4G17870	OS10G0573400	4.639652437	3.318628064	7.412769375	5.935464202	0.045716495	0.006992374	0.863245237	6.871398388	5.551570719	7.671901836	4.685586125	0.094748604	1	0.89899402
754	AC194937.3_FG004	Zm00001d015806	NA	NA	NA	NA	NA	NA	NA	NA	NA	0.401033314	2.855631859	1.618366745	3.372354497	0.011549272	1	0.23500766
757	AC194965.4_FG001	Zm00001d037604	AT2G40940	OS05G0155200	8.945963027	17.76255692	7.530306851	15.00001395	0.001392772	0.452660062	1	12.15796059	20.22885046	10.13823283	17.72230722	0.011727253	1	1
758	AC194965.4_FG004	Zm00001d037605	AT3G06740	NA	9.149938923	5.31057508	15.75443001	8.757130824	0.018272812	0.007387094	0.846522831	14.71013242	8.056574732	18.10217946	10.46314633	0.046570942	0.861663029	1
759	AC194970.5_FG001	Zm00001d006678	AT1G49530	OS05G0235701	73.94258656	77.46581909	145.1497436	137.7424404	0.502211166	7.49E-05	0.737139846	162.5079326	137.022257	121.2660956	117.6660802	0.853795516	1	0.986201912
760	AC194970.5_FG002	Zm00001d006677	AT1G19350	OS07G0580500	1.308461423	2.206545251	1.155847323	1.717932747	0.593943842	0.441733481	0.885363394	1.555081266	1.394479939	1.148369636	1.294065445	0.574789133	1	0.982801331
761	AC194970.5_FG004	Zm00001d006681	AT1G45150	OS07G0581300	29.39615847	42.66467514	15.3362831	15.56507555	0.987941448	3.72E-11	0.431719658	18.73904967	15.95517902	15.45708935	12.24331013	0.515483994	1	1
762	AC194970.5_FG005	Zm00001d006679	AT1G21070	OS07G0581000	17.06778331	16.26074475	27.40762363	25.77859424	0.535853899	0.004256267	0.912670981	20.82656651	20.90889875	28.84535454	21.19067568	0.279677841	1	0.797041232
763	AC194970.5_FG009	Zm00001d006680	AT3G49830	OS06G0186900	3.38439478	4.713408226	1.718594674	3.406152784	0.26156007	0.134066851	0.944680871	2.904290547	2.533575579	2.913148861	3.918056831	0.282613494	0.501723238	0.852689027
776	AC195154.3_FG004	Zm00001d043667	NA	OS01G0713900	28.1642507	28.83702532	29.64720449	32.23179677	0.951646327	0.477074198	0.982725273	23.67797586	26.56726992	23.60022763	24.90283203	0.78047759	1	1
778	AC195172.3_FG001	Zm00001d008303	AT1G50940	OS03G0835400	0.712672448	10.3719008	10.29262397	21.10424985	0.000141299	1.78E-05	5.17E-08	7.129639338	22.84557799	6.775336728	18.72459933	3.55E-06	1	1
786	AC195235.3_FG003	NA	NA	NA	3.260864029	1.417816708	3.363535978	1.071195658	0.001234503	0.429772481	0.907254105	3.296638868	0.978942362	2.688617339	0.814192015	0.000920095	1	1
793	AC195331.3_FG008	NA	NA	NA	1.662450406	4.203094045	1.83613215	3.105758636	0.773810283	0.187072235	0.219332878	2.92968718	3.425897752	2.271689122	3.369779283	0.091706466	1	0.939529772
794	AC195340.3_FG001	Zm00001d013159	AT1G04820	NA	373.7198575	456.96605	311.5996184	441.7140219	0.532672484	0.932679333	0.967389728	349.8166037	346.8238472	328.1928095	357.1133411	0.469594631	1	1
795	AC195340.3_FG002	Zm00001d013156	AT1G16700	OS03G0774200	43.99232845	57.06356024	44.50888131	59.68268899	0.652155884	0.799208136	0.847915114	54.47450936	54.37350009	38.84890217	49.83289464	0.270204005	1	0.934232656
796	AC195340.3_FG004	Zm00001d013154	AT5G42710	OS03G0775700	85.17999167	27.19663403	29.03574379	19.3883798	3.31E-05	0.042765789	0.198795593	30.32895795	13.08656471	26.54251609	13.73645099	0.009674043	1	0.967834001
797	AC195340.3_FG005	Zm00001d013155	NA	NA	0	0.811995341	0	1.609655041	2.63E-08	0.03884761	1	0.08168292	2.255492428	0	0.991412712	1.40E-07	0.281632809	0.852689027
816	AC195587.4_FG004	Zm00001d036280	NA	OS11G0550500	7.117697843	2.277049497	0.743113009	1.501818004	0.116148007	0.180364994	0.000157699	4.627832801	1.728167535	3.673791598	1.670111287	0.047572414	1	0.972572858
822	AC195785.3_FG004	Zm00001d031231	AT1G13350	OS12G0640800	4.17516286	4.207938429	5.139546241	3.179565314	0.149928532	0.233867536	0.51462825	4.184583924	3.593661898	5.845974916	2.638796084	0.005908229	1	0.541917055
824	AC195796.3_FG001	Zm00001d051642	NA	NA	1.406205347	0.633384252	0.185778252	0.245496323	0.879321439	0.118979987	0.532889869	NA	NA	NA	NA	NA	NA	NA
826	AC195806.3_FG001	NA	NA	NA	9.88776693	0.108392736	10.23308544	0.08378684	3.08E-35	0.858968127	0.94731373	9.186324521	0.184022469	11.28814112	0.108816581	4.78E-31	1	0.95198745
831	AC195860.3_FG005	Zm00001d038976	AT1G66590	NA	0.827358076	0.626221548	1.478107129	1.102334168	0.687609669	0.134020648	0.95143988	1.021648358	1.258748062	1.006997861	0.92440681	0.96272708	1	0.974386001
832	AC195860.3_FG006	Zm00001d038975	AT1G06380	OS05G0558000	12.79505734	17.15359245	10.72913159	23.91265641	0.008547498	0.045642756	0.576522553	22.62688041	20.86948883	15.66542969	18.762469	0.348557298	1	0.898821811
835	AC195874.2_FG002	Zm00001d007270	AT1G47830	OS12G0207300	19.41434851	32.15758763	29.33847616	38.53735453	0.424848265	0.230901476	0.540729335	30.80323107	35.57405569	28.91950823	33.90382689	0.500607213	1	1
837	AC195914.2_FG003	NA	NA	NA	NA	NA	NA	NA	NA	NA	NA	1.122573742	0.150950535	0.607840852	0.229367528	0.156149984	1	0.783623579
840	AC195954.3_FG001	NA	NA	NA	NA	NA	NA	NA	NA	NA	NA	2.51103639	0.111747615	2.814856402	0.193095334	8.16E-10	1	0.995488333
864	AC196043.3_FG005	Zm00001d050909	NA	NA	3.005186703	1.831625293	1.09301914	2.124455949	0.659368467	0.60343208	0.32958225	1.863399725	1.945852892	1.897840222	1.799408845	0.956543987	1	1
866	AC196059.3_FG003	Zm00001d048284	AT5G21920	OS03G0178200	74.31508813	142.6265173	115.2885311	175.5488103	0.254667964	0.105777584	0.273876498	114.7494408	170.278654	106.9767794	165.8748634	0.007176666	1	1
868	AC196066.3_FG003	Zm00001d033155	AT1G55930	OS03G0593200	4.433933697	2.99499829	6.125269733	6.987739363	0.782379672	4.00E-05	0.584892534	7.313888416	6.125578726	4.560275298	7.048132435	0.06539098	1	0.565488882
870	AC196090.3_FG006	Zm00001d048495	NA	OS03G0119300	4.102608887	2.057275732	3.579083494	1.690118059	0.057568442	0.651432589	0.92606773	2.907329335	2.537071949	3.720090524	1.554632753	0.006890688	0.941178321	0.482429524
874	AC196110.4_FG004	NA	NA	NA	NA	NA	NA	NA	NA	NA	NA	3.383346541	0.821975911	0.698098031	0.453471317	0.505261333	1	0.610250004
881	AC196156.3_FG003	Zm00001d033530	AT1G67350	OS03G0685900	0.350949211	1.104623825	0.54650957	1.043038195	0.428141463	0.926775371	0.684103378	NA	NA	NA	NA	NA	NA	NA
886	AC196171.6_FG002	NA	NA	NA	1.613157481	0.474381695	1.472694535	0.828781224	0.084173945	0.192178156	0.7090091	1.680644434	0.486193382	1.617758995	0.695039282	0.076092814	1	0.963810171
901	AC196420.4_FG002	NA	NA	NA	NA	NA	NA	NA	NA	NA	NA	1.229904179	0.037159258	0.867215205	0.07347653	0.000338464	1	0.93849938
902	AC196426.3_FG007	Zm00001d011213	AT5G45160	OS01G0575000	84.37236815	75.73075158	73.3729617	57.31708548	0.244394678	0.091608243	0.877725296	72.90135588	58.78453999	61.12469629	51.88974439	0.680066614	1	1
906	AC196437.3_FG001	NA	NA	NA	1.370363895	0.570855138	0.934303855	0.79871704	0.727442072	0.440192974	0.551942325	NA	NA	NA	NA	NA	NA	NA
909	AC196465.3_FG006	Zm00001d011560	NA	NA	3.880276377	2.911246178	6.387991011	4.184272897	0.096707012	0.128762553	0.918590659	7.357906062	5.731660636	4.916097188	4.398862404	0.864750175	1	1
912	AC196475.3_FG005	Zm00001d049540	AT1G33060	OS08G0157900	91.94547205	104.1339472	31.60145747	33.10061953	0.905793414	2.29E-15	0.945258266	43.36340561	38.33944435	37.12509507	31.47152721	0.69079848	1	1
914	AC196489.3_FG002	Zm00001d003896	AT2G37190	NA	27.98593911	45.41948787	39.66840492	64.37218938	0.350115579	0.021148185	0.607046973	45.87876146	60.63321882	36.16847667	63.23392349	0.004409966	1	0.91003055
915	AC196502.3_FG003	NA	NA	NA	5.406615628	0.417114924	4.16135828	0.579278476	1.43E-09	0.454011028	0.539058896	4.549047879	0.405474038	3.225967883	0.36691658	8.16E-08	1	0.990593335
926	AC196779.3_FG003	Zm00001d036107	AT4G25150	OS06G0139800	0.628140197	1.240589836	1.234913287	1.581497577	0.886461622	0.455317286	0.615860029	1.135634732	1.281922799	0.725327513	1.337465663	0.064527687	1	0.849814952
932	AC196957.3_FG005	Zm00001d031250	NA	NA	NA	NA	NA	NA	NA	NA	NA	1.109261867	0.106156312	0.675045701	0.130421027	0.00971821	1	0.995484996
933	AC196961.2_FG003	Zm00001d021477	AT5G59970	NA	2.2743683	4.277266948	1.300447766	3.016006757	0.328632888	0.104835714	0.840966449	0.891889681	1.323978905	0.507849899	1.716336981	0.000343453	1	0.546843512
938	AC196978.5_FG007	NA	NA	NA	4.027523885	0.331538874	4.218773869	0.461611066	8.31E-11	0.532367233	0.829133029	3.838609781	0.299857409	4.434112684	0.323982433	5.04E-13	1	1
940	AC197013.3_FG003	Zm00001d021846	AT2G41790	OS07G0570100	4.810102002	6.535168415	1.360569653	0.968148493	0.43988121	4.04E-15	0.372617335	1.787319919	1.664273371	1.718856074	1.384074008	0.771338423	1	1
943	AC197029.3_FG003	Zm00001d020355	AT1G09000	NA	7.661183262	0.577215804	3.221058473	0.040427371	5.24E-15	0.001242563	0.262315319	4.440450628	0.149176715	2.396081106	0.167159292	5.38E-09	1	0.937869115
946	AC197047.3_FG001	Zm00001d050285	AT1G22160	OS08G0407600	0.987817256	0.731175879	1.959082219	0.886118583	0.166489927	0.669500404	0.855746257	2.359280845	1.037296494	2.7216614	1.444884029	0.087119526	1	1
950	AC197056.3_FG005	Zm00001d004033	AT3G11450	OS04G0377932	7.470301764	5.411727707	7.210169984	9.90689723	0.342804344	0.000682029	0.143083731	8.933964872	9.419716856	7.282902684	7.394375866	0.879310867	1	1
955	AC197122.3_FG003	Zm00001d013653	AT5G18230	OS03G0652100	8.164074463	8.603495368	5.641588346	6.575493056	0.692575817	0.196756133	0.868709452	6.632136624	7.052695382	4.739034412	7.432267491	0.037793951	1	0.830794028
963	AC197146.3_FG002	Zm00001d023282	NA	NA	8.540115696	17.6096603	28.11826108	38.27477601	0.891333165	4.57E-06	0.006180643	30.15765918	35.95366738	18.73991776	29.88509791	3.30E-05	1	0.617546633
964	AC197150.3_FG003	Zm00001d041309	AT1G15990	OS12G0468500	1.028382333	1.545873619	0.423559501	0.549896896	0.853764933	0.004500125	0.927701335	0.587007882	1.045625913	0.530145894	0.580218145	0.701845863	1	0.974386001
965	AC197164.4_FG002	Zm00001d014730	NA	NA	NA	NA	NA	NA	NA	NA	NA	1.497812551	0	1.05417788	0	2.67E-07	1	1
968	AC197246.3_FG001	Zm00001d031562	NA	NA	7.12256859	19.81305304	6.524472564	23.18964113	6.06E-08	0.379385465	0.95387672	4.903887503	13.52533022	6.105814724	17.06649969	2.23E-07	0.823078318	1
969	AC197246.3_FG003	Zm00001d031560	AT4G18100	OS08G0524600	8.081705664	12.059166	9.746114395	17.13437251	0.134737429	0.034553538	0.981113198	12.74968774	13.48590873	10.8310125	11.66923434	0.628252329	1	1
976	AC197355.3_FG001	Zm00001d015686	NA	NA	NA	NA	NA	NA	NA	NA	NA	1.317811663	0.497915671	0.119757824	0.380460858	0.147591911	1	0.129935155
979	AC197377.3_FG001	Zm00001d049792	NA	NA	NA	NA	NA	NA	NA	NA	NA	0.549205211	0	1.239142733	0	2.18E-08	1	1
980	AC197377.3_FG004	Zm00001d049797	NA	NA	0.667863347	0.938448174	1.407160055	3.026410194	0.029568798	1.17E-05	0.696281017	1.676699809	2.244361093	2.466962574	2.197991277	0.927531665	1	0.898821811
981	AC197387.3_FG004	NA	NA	NA	0.085134377	1.583762109	0.122950069	4.077651278	2.18E-14	0.000756523	0.862153242	0.037802671	4.886394919	0.042320825	3.030908732	2.63E-15	0.819212572	1
988	AC197545.3_FG002	Zm00001d028238	AT1G72440	OS09G0116400	4.087888921	4.452307565	1.79495434	3.023627885	0.277247108	0.104833928	0.671984011	2.91297554	2.539976407	1.222886354	2.79989729	0.008605971	1	0.279448446
989	AC197555.3_FG008	Zm00001d044548	AT3G04880	OS01G0542000	6.38398679	1.966646809	5.513809042	3.121395562	0.010595228	0.094757889	0.302630109	7.205795737	2.722328556	7.02873516	1.741640955	8.79E-08	0.70911811	0.735253783
992	AC197578.4_FG001	Zm00001d043309	AT5G04885	OS01G0771900	3.536610963	4.205598346	2.445469903	2.639397949	0.822979173	0.054013077	0.968001511	2.759010451	2.990129598	2.254768239	3.009195536	0.380491461	1	0.998779551
993	AC197583.2_FG003	NA	NA	NA	8.246560536	0.038690528	14.07971944	0	4.71E-48	0.379404924	0.554302909	14.33084169	0.113521436	17.35147799	0.120550947	3.32E-40	1	1
995	AC197672.3_FG002	Zm00001d024998	AT1G36160	NA	72.77719818	67.03895329	110.2805891	89.64808147	0.217125621	0.049713964	0.812675666	99.34035248	73.44172852	67.88234408	68.91934354	0.863211918	1	0.864584693
997	AC197699.3_FG002	Zm00001d045232	NA	OS06G0162550	NA	NA	NA	NA	NA	NA	NA	1.048850467	0.768737198	0.935010265	0.635298356	0.483195748	1	1
998	AC197699.3_FG003	Zm00001d045233	AT4G16330	OS06G0162500	6.555704848	5.37223514	7.426300858	6.53990745	0.645137019	0.301932764	0.961045201	7.168641821	6.62753045	6.992862649	5.94469417	0.73572757	1	1
1000	AC197699.3_FG006	NA	NA	NA	0.040325277	0.891276758	0.183071956	1.474685919	0.000506988	0.146593975	0.713862964	NA	NA	NA	NA	NA	NA	NA
1001	AC197699.3_FG008	Zm00001d045240	NA	NA	4.985305039	1.495549692	3.221641831	1.349789105	0.000581717	0.768562119	0.89309518	3.721551117	1.165818018	4.663669526	0.672968764	1.47E-09	1	0.559527797
1005	AC197705.4_FG003	Zm00001d010586	AT5G01300	OS05G0468800	NA	NA	NA	NA	NA	NA	NA	1.032025341	1.219069258	0.07182147	0	0.219357724	1.56E-06	0.642155862
1007	AC197705.4_FG006	Zm00001d010589	NA	OS05G0470700	24.06382031	19.90730906	11.32822752	13.33136841	0.545991613	0.016299008	0.393701562	12.878317	12.64453682	13.35896574	11.26749731	0.702148873	1	0.992568828
1008	AC197705.4_FG007	Zm00001d010590	AT3G11070	OS05G0470800	17.7204232	20.08769884	14.41551073	19.97373831	0.205474762	0.964400682	0.749675195	16.34027417	18.00261248	11.69213134	18.947146	0.031117566	1	0.831869543
1010	AC197705.4_FG011	Zm00001d010585	AT3G56040	OS05G0468600	126.0780962	130.2582453	208.5455032	171.4594339	0.349827009	0.055016832	0.686471011	181.459589	156.5822606	229.6281157	156.495702	0.184875052	1	0.930924258
1011	AC197714.3_FG004	NA	NA	NA	0.551973468	0.808337074	0.426265798	1.272698855	0.268082097	0.227609909	0.866707785	0.535893336	1.064558554	0.415837473	1.014224048	0.081131449	1	1
1012	AC197717.3_FG002	Zm00001d048085	AT3G07255	OS03G0214200	16.99905204	23.00673613	5.95631262	4.045058364	0.151720861	1.29E-23	0.101797912	6.065344045	3.908468124	6.014773067	3.625357599	0.096684405	1	1
1017	AC197758.3_FG004	Zm00001d052336	AT5G58390	OS11G0112400	1.309215217	1.15092717	0.306022025	0.255076065	0.962831709	0.001408995	0.924812182	1.381512736	1.087951861	0.768754465	0.333852513	0.210453821	0.135463148	0.889145866
1027	AC198019.2_FG004	Zm00001d046043	NA	NA	NA	NA	NA	NA	NA	NA	NA	0.04084146	2.39029971	0.099308909	0.591952512	0.007819078	0.023384452	0.509066417
1032	AC198169.4_FG004	Zm00001d017345	AT1G12770	OS02G0636300	108.7082866	132.8520529	107.789485	162.1469753	0.123183616	0.200057374	0.842941901	111.6869818	159.8245926	71.29109167	165.6172527	2.43E-05	1	0.595254637
1036	AC198206.5_FG001	Zm00001d015927	AT5G11540	OS01G0687800	1.656522529	2.194845819	2.45629509	3.117728965	0.532522586	0.143852248	1	1.881665957	3.251927251	0.989727186	2.228205384	0.020118345	0.953126079	1
1044	AC198353.5_FG001	Zm00001d005973	AT2G05850	NA	5.910259916	2.726724535	7.210169984	0.899906434	6.73E-12	0.000214904	0.017925638	13.906438	2.40596708	18.12385973	1.256449411	6.18E-18	0.620873638	0.364478771
1045	AC198353.5_FG004	Zm00001d005972	NA	NA	37.96706477	47.26368091	60.25423621	63.72642491	0.97017752	0.037473477	0.690721333	77.46959442	66.88314481	41.37359115	59.83294645	0.077968442	1	0.565681852
1047	AC198361.3_FG004	Zm00001d032739	AT2G33410	OS10G0470900	57.23993986	55.09577084	34.86098745	39.21134783	0.972695904	0.036307695	0.917521854	36.86731111	36.66045442	36.49006197	39.38751002	0.748882915	1	1
1049	AC198371.3_FG003	Zm00001d023442	NA	NA	1.11860266	0.268493616	0.551922164	0.164641581	0.061869565	0.525728552	1	NA	NA	NA	NA	NA	NA	NA
1053	AC198382.3_FG001	NA	NA	NA	0.616764044	0.284367458	1.043722441	0.213182645	0.002453802	0.71956381	0.552057348	NA	NA	NA	NA	NA	NA	NA
1057	AC198403.3_FG001	Zm00001d048991	AT1G33760	OS11G0242300	6.07441544	1.194946074	0.188484549	0.164641581	0.83828973	0.000120743	0.408928231	1.218872244	0.844559693	0.776367816	0.229833599	0.034850829	0.213581583	0.762422263
1059	AC198418.3_FG005	Zm00001d034721	AT5G26742	OS03G0827700	981.077651	943.101846	818.6127596	786.4091395	0.493598923	0.291082005	0.892275993	951.2221774	654.4867202	651.9098107	684.2250208	0.661688326	1	0.639499859
1062	AC198481.3_FG004	Zm00001d022338	AT2G17930	OS07G0645100	45.13200795	55.87194325	50.58506484	56.45302412	0.802895546	0.883262485	0.868933833	54.44039616	59.02883265	45.44116099	49.04636262	0.676212441	1	1
1063	AC198490.3_FG003	NA	NA	NA	8.451559875	1.933075186	5.25437742	1.702097085	1.17E-05	0.740827494	0.696222145	4.8679669	1.978385143	4.121260738	1.5299036	0.001083126	1	1
1066	AC198509.3_FG004	NA	NA	NA	1.253392289	0.547522308	1.896254036	0.89472484	0.225158993	0.271376457	0.876162156	1.150681687	0.425370975	0.918163676	0.803855863	0.876931105	0.660337285	0.661391985
1071	AC198518.3_FG003	Zm00001d041052	AT3G03460	OS12G0465700	23.76633997	24.7547273	20.22992921	23.87591555	0.773998784	0.887979825	0.954107058	22.32108319	25.35834265	18.84310514	20.38840936	0.683264093	1	1
1076	AC198699.3_FG004	Zm00001d023759	NA	NA	0.231177633	31.09668567	0.060121886	71.92533727	8.06E-86	5.51E-09	0.102523573	0.243166691	79.78650329	0.342426883	80.02380983	6.16E-71	1	0.985405283
1077	AC198700.2_FG004	Zm00001d007310	NA	OS05G0410800	NA	NA	NA	NA	NA	NA	NA	1.800959269	0.217634086	0.922780295	0.083812682	0.000240482	1	1
1081	AC198725.4_FG004	Zm00001d044167	AT2G18500	OS01G0625900	3.522434838	3.295811379	4.959180582	0.965898998	3.30E-09	8.04E-06	0.000146802	3.917798771	0.860908989	4.16448864	1.299329183	0.000539155	0.891797401	0.88509424
1082	AC198725.4_FG007	Zm00001d044164	AT5G11490	OS01G0626100	5.669121746	7.252294389	6.240684271	5.945766797	0.874541265	0.40100622	0.640333748	8.714530129	8.116547912	7.950002783	5.735532875	0.334651857	1	0.929198137
1084	AC198743.3_FG008	NA	NA	NA	NA	NA	NA	NA	NA	NA	NA	0	1.106023706	0	0.530347299	0.000116204	0.681260882	1
1091	AC198787.3_FG004	Zm00001d024742	NA	OS01G0621500	1.393987268	0	1.822600666	0	2.00E-10	1	1	2.036891663	0	2.219743898	0	4.51E-13	1	1
1095	AC198923.4_FG002	Zm00001d011902	NA	OS01G0937900	0.346465386	0.316181176	1.21596921	1.716858421	0.80666797	7.72E-06	0.91023284	1.409369797	1.116987742	1.658066615	1.056226052	0.511422159	1	1
1096	AC198937.4_FG003	Zm00001d050412	AT5G10870	OS08G0441600	3.717017225	4.548528996	6.418343634	8.247727641	0.817464705	0.000476871	0.754152884	6.043537256	6.908993942	2.639257989	6.604613774	0.000169981	1	0.221894664
1101	AC198982.3_FG006	Zm00001d011448	AT5G14260	OS12G0236900	33.91007706	30.37475861	31.88620198	29.03498738	0.319338435	0.736549855	0.920309782	35.22381778	30.04799731	19.16897847	29.70225531	0.056445607	1	0.478001828
1104	AC199001.3_FG005	Zm00001d011096	AT1G48410	OS04G0566500	14.65988792	13.17274259	11.90933558	9.520475444	0.108506711	0.053193114	0.694521878	9.343000922	8.326970688	5.304355388	7.182830682	0.251986459	1	0.80783544
1110	AC199058.2_FG001	NA	NA	NA	1.616197253	0.627539731	1.669297974	0.54285753	0.012623262	0.872075557	0.981970409	1.850519223	0.490280706	1.261014643	0.59562671	0.060602583	1	0.947073346
1111	AC199067.2_FG004	Zm00001d042760	AT3G15040	OS01G0862600	2.630765787	1.978642525	1.032897254	1.7106025	0.562329704	0.657854146	0.476232896	2.006754662	1.359313072	1.180141444	0.881197917	0.637078249	1	1
1112	AC199068.2_FG017	Zm00001d007932	AT4G19060	OS07G0105900	1.980808594	3.249002279	2.699488932	4.600295341	0.99188031	0.199508249	0.53754719	2.027126542	1.65895191	1.906118076	3.266501188	0.006692735	0.095877019	0.53769101
1118	AC199198.3_FG002	NA	NA	NA	NA	NA	NA	NA	NA	NA	NA	2.404317814	0	3.397872137	0.036272194	6.26E-16	1	0.903571243
1119	AC199198.3_FG003	NA	NA	NA	2.270398469	0.038690528	5.502983855	0.380465444	5.63E-15	0.010262292	0.41538598	7.430221732	0.14154175	6.888847443	0	1.07E-27	0.429071593	0.411861812
1122	AC199315.4_FG001	Zm00001d011185	AT2G45070	OS01G0565900	16.43588394	12.11330202	14.38786441	14.75875477	0.643127619	0.311155417	0.74899304	17.7923306	10.72250089	16.82329962	11.67044123	0.184769014	1	1
1129	AC199363.4_FG003	Zm00001d009873	AT2G41520	OS05G0374500	6.506078739	3.438643809	7.554663521	5.356225976	0.15710798	0.026598754	0.657817543	6.278226747	4.448439901	5.918386596	4.4738741	0.460131239	1	1
1148	AC199526.5_FG002	Zm00001d040697	NA	NA	118.3917838	235.5243627	160.5975201	364.0690422	0.004899036	0.018211266	0.727068436	336.0763206	404.8194055	195.4906927	258.9772307	0.187043932	0.5567224	1
1149	AC199526.5_FG003	Zm00001d040696	AT1G23400	OS01G0323300	38.54281782	61.80788491	78.30470645	91.49906232	0.556028616	0.006345738	0.475897594	87.39063045	96.16572625	75.61416122	92.58405729	0.33411147	1	1
1150	AC199541.4_FG001	Zm00001d029620	AT1G05675	NA	39.98909956	90.11916464	4.341723939	13.03203694	5.58E-07	1.27E-36	0.634891613	9.376521903	23.15348033	7.570885989	12.1146156	0.031749222	0.141774072	0.74621855
1152	AC199541.4_FG004	Zm00001d029620	AT1G05675	NA	4.380636548	11.73404344	0.300609432	1.84400473	0.001797101	1.68E-19	0.648619257	1.311008738	3.735267447	0.994601765	1.813198823	0.077989756	0.228409237	0.901179058
1153	AC199541.4_FG007	Zm00001d029619	AT1G05675	OS04G0204000	NA	NA	NA	NA	NA	NA	NA	1.317664676	0.705331447	2.673150219	0.761579113	0.001024766	1	0.869819594
1156	AC199571.3_FG001	NA	NA	NA	NA	NA	NA	NA	NA	NA	NA	0.079222491	0.864186789	0.108526764	1.15437736	3.16E-05	1	1
1165	AC199703.3_FG003	NA	NA	NA	9.928811607	5.334862795	2.095563772	1.924467749	0.688264035	7.09E-06	0.517698706	4.599507472	2.19779305	3.054944721	2.204736651	0.423582881	1	0.879098172
1167	AC199705.3_FG008	Zm00001d025827	AT4G13550	OS04G0509100	42.79520454	45.19874907	57.62144848	48.69851548	0.605569981	0.720766547	0.767995656	44.72675601	48.73222024	57.41912182	50.89610213	0.786774504	1	0.947073346
1169	AC199765.4_FG008	Zm00001d002943	AT1G29470	OS04G0692400	28.15079468	33.91858971	22.3558456	25.3566731	0.851087521	0.09622391	0.645039129	20.10874712	22.87431494	16.90808723	20.81328516	0.270422213	1	1
1174	AC199782.5_FG001	Zm00001d006167	AT1G01910	OS09G0521500	24.63985782	28.84744045	31.42263139	33.46074486	0.572540084	0.479572437	0.541261024	39.5507627	28.36475371	27.90348247	29.26893669	0.837170773	1	0.800068079
1175	AC199782.5_FG002	Zm00001d006166	AT4G11820	OS09G0521400	31.84522561	10.59988093	32.37858562	17.81809196	0.002318023	0.001028656	0.112759251	37.23623976	17.26770547	33.4927174	15.96566653	0.002585927	1	1
1196	AC200047.3_FG004	NA	NA	NA	0.040325277	1.758638508	0	2.18687406	4.36E-11	0.427658386	0.637916405	0.04141982	1.714607626	0	1.805138655	5.69E-12	1	0.858120397
1198	AC200057.4_FG007	Zm00001d021189	AT1G06070	OS09G0516200	11.74799116	14.76471279	7.516192009	11.00595947	0.311555864	0.118064371	0.94208847	9.864278676	9.607171896	8.491530478	9.733536863	0.583804856	1	1
1201	AC200099.4_FG003	Zm00001d008984	NA	OS01G0227400	6.425579854	0.143644859	6.442700304	0	3.49E-27	0.058272046	0.23341524	5.252098495	0	7.330264213	0.228435384	1.35E-21	0.099797543	0.287173441
1202	AC200099.4_FG006	Zm00001d008984	NA	OS01G0227400	12.9987299	0.20778844	8.74627606	0.258791609	6.83E-30	0.830442719	0.812675666	9.945928094	0.852194658	13.05545641	1.356465005	6.25E-17	0.837059711	0.982847628
1215	AC200209.1_FG001	Zm00001d035815	NA	NA	0.330967735	59.20609791	0.251312732	40.11996682	4.45E-61	0.009925927	0.981095133	0.284008151	38.18398495	0.270605414	36.29592281	1.05E-54	1	1
1216	AC200210.1_FG006	Zm00001d044498	AT5G56730	OS01G0558850	4.209437735	2.979850063	1.975319999	1.669682565	0.743406343	0.032533684	0.840696935	2.382434433	1.613078321	1.482518666	1.625175903	0.780249338	1	0.905273717
1231	AC200565.4_FG001	NA	NA	NA	1.340572844	0.069702208	1.718594674	0.173146997	4.60E-05	0.433531205	0.748089614	1.142290669	0.188109793	2.064353981	0.301911915	1.83E-05	1	1
1234	AC200725.4_FG003	NA	NA	NA	1.869525065	0.670470703	0.311434618	0.46679266	0.493955179	0.538111924	0.080939359	NA	NA	NA	NA	NA	NA	NA
1237	AC200753.3_FG003	Zm00001d018871	AT5G17980	OS07G0165100	1.504762055	1.690034623	1.461869348	1.501818004	0.91156676	0.748551869	0.898222932	1.770865359	1.207604283	1.336180479	0.903268435	0.501865209	1	1
1240	AC200876.4_FG003	NA	NA	NA	NA	NA	NA	NA	NA	NA	NA	1.379379783	0.037159258	1.093910674	0.07347653	2.66E-05	1	0.961123998
1252	AC201815.4_FG001	Zm00001d014471	AT1G03540	OS06G0611200	5.46255583	2.232284197	9.043595837	3.301239149	2.47E-07	0.107075531	0.78915716	8.77118359	2.154554077	5.671633373	2.639536901	0.020259242	1	0.486511204
1256	AC201891.3_FG001	Zm00001d050618	NA	NA	2.985719221	1.171623634	3.316945575	0.755749294	7.43E-06	0.29557175	0.584281666	3.905824106	0.789868273	4.557048749	0.377718803	5.15E-12	1	0.607842548
1270	AC202073.4_FG001	Zm00001d003572	AT2G18750	OS04G0444200	6.077910215	12.87059054	2.707607822	3.309200105	0.502381523	8.33E-14	0.40625043	3.413303053	3.852387794	3.309901505	4.271786454	0.27111577	1	1
1273	AC202092.2_FG003	NA	NA	NA	2.899140792	0.337613646	1.1747914	0.124214211	0.000529378	0.238352408	0.973378458	1.733641048	0.264741813	1.06758827	0.266105793	0.009849241	1	0.953189578
1275	AC202107.3_FG001	NA	NA	NA	NA	NA	NA	NA	NA	NA	NA	0.722118788	0.976474087	1.187346095	0.666032065	0.298908076	1	0.624923281
1276	AC202110.3_FG004	Zm00001d019960	NA	OS02G0318500	1.397237698	0	1.341625576	0	1.73E-08	1	1	1.01918793	0.035385437	1.315731564	0	1.37E-08	1	0.84356994
1285	AC202181.3_FG010	Zm00001d011601	NA	NA	15.40536205	4.881463458	12.45101592	4.690329404	1.27E-07	0.948011683	0.921363797	15.25285879	4.394621804	10.30236821	3.660888975	4.92E-05	1	0.993951526
1286	AC202185.4_FG004	Zm00001d030346	NA	OS10G0159700	11.06041074	25.05219918	14.77836499	35.61982414	0.000187121	0.02200018	0.872837632	11.16910255	16.48144672	6.678506477	19.89798481	4.77E-09	0.961357334	0.170805196
1292	AC202432.3_FG006	NA	NA	NA	2.728872037	6.076726596	1.472694535	4.298717327	0.001304114	0.119821975	0.838452652	1.864987818	3.171735063	1.823839422	3.864457411	0.005936157	1	0.98413327
1295	AC202439.3_FG001	Zm00001d037243	AT3G01430	NA	0.42711594	1.078368734	3.617555006	4.768352888	0.794363197	9.77E-10	0.33923759	5.39448679	6.089217423	6.078135173	5.222841078	0.76300176	1	0.929198137
1300	AC202549.3_FG008	NA	NA	NA	3.895651503	0.07182243	5.683349514	0.040427371	2.77E-27	0.753804769	0.692536417	4.844632823	0	4.647155187	0	1.15E-21	1	1
1302	AC202567.4_FG004	NA	NA	NA	5.978359913	0.389321789	6.262334645	0.040427371	5.09E-26	0.013883075	0.075326735	9.11512248	0	7.67736878	0.08334661	3.52E-26	0.791570424	0.624479052
1306	AC202864.3_FG002	Zm00001d038801	AT4G32890	OS05G0520300	NA	NA	NA	NA	NA	NA	NA	1.3244676	2.671454618	1.74691834	2.016630309	0.691325895	1	0.735841617
1312	AC202915.3_FG002	Zm00001d010902	AT1G08940	OS05G0141700	5.722565312	9.762574989	4.778814923	10.35223196	0.002479584	0.725771371	0.803525663	4.43169524	10.77137086	5.119464828	6.735143551	0.244343408	0.651164992	0.472991116
1328	AC203031.3_FG002	Zm00001d020644	AT2G28020	OS09G0443500	4.819882434	4.471741489	2.46441398	3.895327907	0.334721203	0.62865554	0.501638803	2.917455434	4.091152955	2.463285956	3.676488865	0.188614315	1	1
1333	AC203148.3_FG005	NA	NA	NA	NA	NA	NA	NA	NA	NA	NA	2.007807485	0.07840584	1.497926877	0.146020917	9.04E-06	1	0.878131052
1336	AC203173.3_FG001	Zm00001d012767	AT1G51960	OS01G0743100	0	1.457891453	0	1.57226061	5.30E-07	1	1	NA	NA	NA	NA	NA	NA	NA
1338	AC203173.3_FG004	Zm00001d012770	AT1G56070	OS02G0519900	413.9570836	408.5434509	163.8864464	275.7379133	0.012647189	0.009308467	0.124724341	185.5115105	237.389711	177.0211727	284.1860466	0.018578542	1	0.952817044
1359	AC203311.3_FG005	NA	NA	NA	NA	NA	NA	NA	NA	NA	NA	1.046968399	0.107930133	1.498775046	0.192629262	2.70E-05	1	1
1362	AC203324.3_FG008	NA	NA	NA	0.979691533	0	1.948257032	0	7.61E-11	1	1	1.910024787	0	2.35381919	0	3.28E-13	1	1
1364	AC203341.3_FG003	NA	NA	NA	1.038554233	0.07182243	1.229500693	0.340720677	0.021771664	0.062754364	0.323450169	1.600369119	0.406013721	1.524323574	0.119618804	2.86E-06	0.693426051	0.648340444
1365	AC203359.3_FG001	Zm00001d017225	NA	NA	2.979639677	3.018836875	0.991719445	1.424969688	0.596149353	0.005616131	0.768758113	2.254591325	2.214297117	1.233361078	1.619912164	0.54346485	1	0.990593335
1369	AC203366.4_FG001	Zm00001d044363	AT2G25730	OS01G0593000	4.142116129	4.616418638	3.65544316	3.780059782	0.721231252	0.36221682	0.751415279	3.534272841	3.027943609	2.114576884	3.466670172	0.08294735	1	0.560724577
1377	AC203424.3_FG001	Zm00001d010413	AT5G11560	OS05G0230600	14.98667587	19.80001465	18.55521864	25.4598643	0.339004507	0.124347796	0.987129057	21.37018971	21.51131294	22.53921872	17.23231429	0.437053526	1	0.898821811
1382	AC203535.4_FG001	Zm00001d042287	AT1G09770	OS04G0348300	55.56382208	47.82213449	37.25174806	41.61941739	0.994362199	0.478504559	0.747857179	55.25757202	45.44247399	39.63002196	37.16092491	0.930446609	1	1
1383	AC203535.4_FG002	Zm00001d042288	AT5G14000	OS01G0925400	15.31526424	26.02001143	17.89117159	17.76041477	0.672004445	0.031792212	0.066309967	17.84710538	18.63906195	22.90336677	17.10866313	0.381780223	1	0.840663742
1384	AC203535.4_FG004	Zm00001d042289	AT1G71500	OS11G0242400	261.6115679	199.2831969	328.8574203	226.5139346	0.08359782	0.464064346	0.972161917	282.5697006	262.0186656	350.8090984	267.8145206	0.384308461	1	0.95959718
1387	AC203570.4_FG005	Zm00001d024841	AT3G05430	OS05G0149200	5.166739289	4.731106006	2.885267184	2.771725852	0.903854079	0.021639192	0.968001511	2.749315725	2.909255483	2.448360738	2.464563141	0.898058544	1	1
1392	AC203752.5_FG002	Zm00001d036741	AT4G10320	OS06G0645400	3.003654519	2.017849198	1.907079223	1.98831166	0.951987968	0.99695387	0.652859536	2.936413513	2.211559001	1.451595027	1.824275793	0.495499756	1	0.828357711
1397	AC203761.3_FG002	Zm00001d045746	AT4G31210	NA	24.28029733	25.73441186	15.88162596	23.85386702	0.282506443	0.623612448	0.686471011	19.37903026	18.20115724	8.613682067	22.01224683	1.95E-05	0.95580123	0.023859112
1404	AC203804.4_FG008	NA	NA	NA	NA	NA	NA	NA	NA	NA	NA	0.270696276	0.929636202	0.126962475	0.762786002	0.003006017	1	0.974455381
1406	AC203831.3_FG002	NA	NA	NA	NA	NA	NA	NA	NA	NA	NA	0.162062132	1.374583002	0.312760113	0.756781446	0.11458601	0.858081558	0.520302925
1408	AC203841.3_FG002	Zm00001d025656	AT3G63370	NA	16.02687956	17.39736902	22.27078369	29.40309092	0.652583858	0.000334611	0.951936401	31.56428475	28.20620791	15.16632526	27.46338465	0.000824416	1	0.183254847
1409	AC203841.3_FG009	Zm00001d025658	AT1G16560	OS05G0220100	15.25651882	20.23724288	10.82501869	20.95254957	0.012545263	0.786966993	0.632302641	17.30477349	19.45290195	10.51014282	17.07765923	0.029194408	1	0.838308799
1412	AC203855.2_FG001	NA	NA	NA	2.021285539	0.036570306	2.401585797	0.040427371	9.76E-11	0.937129075	0.997786382	1.676552821	0	1.526004527	0	7.35E-10	1	1
1413	AC203862.4_FG001	Zm00001d009759	NA	NA	2.833234096	3.135490638	3.262236282	2.645121055	0.111056359	0.488700928	0.323450169	2.706341313	1.590494538	1.724272554	1.650454547	0.909383306	1	0.798804644
1414	AC203862.4_FG002	Zm00001d009760	AT1G51745	NA	4.78768288	5.043332633	2.997392066	3.574941883	0.771058501	0.132496283	0.935482152	2.585518513	3.530101375	3.25112525	2.985315106	0.956803839	1	0.877363019
1415	AC203865.3_FG001	Zm00001d041444	AT3G22760	OS12G0605300	2.193840272	2.203106846	3.928989625	3.652763683	0.75078584	0.028963188	0.94208847	4.534900563	4.152733615	4.424986661	3.810966741	0.767031589	1	1
1427	AC203957.3_FG004	Zm00001d005578	AT2G18160	OS09G0306400	22.91737869	15.95669234	19.57670735	13.0864854	0.143803244	0.142807029	0.952677814	23.5303953	10.10213184	34.87170479	10.32093572	2.04E-07	1	0.853683812
1428	AC203966.5_FG002	Zm00001d034904	AT4G11960	OS03G0857400	12.53730994	12.96954652	12.81986613	10.20439953	0.243215532	0.232173849	0.590300756	12.04596638	9.063073093	11.91661456	10.24600744	0.766592761	1	1
1429	AC203966.5_FG003	Zm00001d034901	AT3G53010	OS03G0857600	NA	NA	NA	NA	NA	NA	NA	1.006454415	1.200778842	0.841058928	1.013949302	0.431892292	1	1
1430	AC203966.5_FG005	Zm00001d034898	AT1G60980	OS03G0856700	3.958126958	8.069883221	5.213199611	6.631517102	0.716116198	0.545989376	0.306757147	8.226822644	9.079204778	6.013245011	7.669007899	0.32627183	1	1
1432	AC203972.3_FG001	Zm00001d023923	AT3G07040	OS12G0500500	5.079617723	9.686588539	6.489290707	8.896071871	0.613762151	0.752598714	0.33192713	3.691016244	7.60765472	3.755372824	8.906295688	0.000193439	1	0.997824689
1434	AC203976.4_FG001	NA	NA	NA	1.26244807	0.066263803	1.950963329	0	2.36E-14	0.199100426	0.187376889	3.440909231	0	1.378501304	0.290177548	0.001965466	0.031415001	0.005093288
1436	AC203985.4_FG001	Zm00001d024572	AT1G30560	OS08G0156600	8.473440405	5.144650459	6.204919055	3.444560949	0.204207206	0.126165641	0.877080014	7.722795193	3.902246165	15.00983249	3.121794219	1.46E-09	1	0.158927942
1437	AC203985.4_FG005	Zm00001d024573	AT3G22480	OS11G0568500	17.01352696	21.56202455	15.15262779	17.86307597	0.937725437	0.290665351	0.785706435	15.0109288	16.0579415	16.72765195	15.26163578	0.883847304	1	0.983698568
1439	AC203989.4_FG001	Zm00001d031127	NA	OS12G0623600	2.455171281	1.995318406	1.647647601	1.051252729	0.228178386	0.041239321	0.797919698	1.924820858	1.233311093	0.877598097	1.222644526	0.285401521	1	0.574401307
1452	AC204212.4_FG001	Zm00001d017782	AT1G19510	OS02G0706400	29.0927049	16.43762068	32.1336417	19.00696904	0.097985683	0.534334877	0.648694172	15.67494624	10.59734718	14.45342048	26.83896822	0.004311796	2.08E-05	0.029719849
1458	AC204277.3_FG006	Zm00001d010599	AT2G40280	OS05G0472200	18.11118894	16.42360367	27.59552482	18.12415157	0.030276512	0.564212893	0.507012187	28.42949935	22.50612967	23.45117881	19.75903045	0.643421479	1	1
1459	AC204292.4_FG002	Zm00001d037891	AT1G20230	OS05G0370000	0.392478739	4.285165657	0.251312732	2.559035772	3.99E-06	0.022474721	0.938656408	0.874054821	2.293782323	0.191579294	1.811143212	4.90E-07	1	0.376633552
1460	AC204292.4_FG003	Zm00001d037892	AT1G09070	OS05G0370300	0.30105416	1.817223462	0.54650957	1.218826409	0.16365514	0.239654566	0.407721604	0.761225168	1.748758926	1.575787961	1.6751837	0.846651712	1	0.579674153
1472	AC204359.3_FG005	Zm00001d012562	AT2G25520	OS01G0802850	2.817496644	6.832026954	1.521991235	5.652331516	0.000652212	0.261206595	0.912969357	1.770140011	7.195240171	1.445297454	5.221389333	1.56E-06	1	1
1478	AC204472.3_FG002	Zm00001d045782	AT2G22260	OS06G0286310	0.436685714	0.628923947	0.674872233	2.0517149	0.045391054	0.000214644	0.715055423	1.610063844	2.024207461	1.616003748	1.846949333	0.690164358	1	1
1480	AC204502.4_FG006	Zm00001d012498	NA	OS01G0823500	1.44737255	2.332778224	1.532816421	1.60036618	0.75886435	0.229367824	0.447025222	1.483671432	1.953757699	1.148111678	1.386816063	0.308078253	1	1
1482	AC204515.4_FG006	Zm00001d043200	NA	OS01G0798800	4.345279947	3.2136077	0.486387684	0.41717727	0.827939633	2.02E-10	0.965523511	1.256096555	0.406013721	1.835177699	0.648430937	0.023016453	1	1
1485	AC204530.4_FG002	Zm00001d029206	AT5G12290	OS03G0356470	3.293876367	4.852296497	6.322456531	8.887275575	0.501800516	0.001028529	0.86196211	6.611804442	7.076770616	5.239646737	7.69450776	0.12693486	1	0.921985663
1487	AC204530.4_FG006	Zm00001d029209	AT2G41210	OS03G0356582	5.736227443	6.61209936	2.393466907	3.470679299	0.847312638	0.000970814	0.995652661	2.529483111	3.567851586	1.264525136	2.203613182	0.116812777	0.837059711	0.984499851
1488	AC204539.4_FG001	NA	NA	NA	4.127553787	15.31569429	4.625512231	13.09765812	1.84E-05	0.45984904	0.558702965	4.641980116	14.77876935	3.492579811	15.44584671	6.99E-11	1	0.912865494
1489	AC204539.4_FG002	NA	NA	NA	16.03022792	26.84714658	18.9646633	26.33179462	0.173553598	0.977324679	0.747648233	18.2022198	23.71920923	18.30169526	23.9004793	0.20367607	1	1
1500	AC204611.4_FG001	Zm00001d049178	NA	OS11G0487100	NA	NA	NA	NA	NA	NA	NA	0.635083639	0.738673222	3.074003565	0.31318021	1.67E-07	0.713508972	0.007626543
1515	AC204711.3_FG002	Zm00001d025082	AT4G38300	OS05G0304900	3.955415119	4.225119082	1.532816421	9.812666703	1.69E-06	1.24E-05	0.008938705	2.020721488	4.891354608	2.060900242	5.559602487	7.23E-07	1	0.95198745
1517	AC204712.3_FG002	Zm00001d043558	NA	OS01G0738000	0.704546726	1.503524824	0.674872233	1.903551335	0.425422303	0.535836423	0.861524539	1.635029105	1.631201437	1.190690461	1.302125613	0.589143548	1	1
1527	AC204891.4_FG001	Zm00001d051349	NA	NA	0.736897948	2.839995536	1.781422857	4.002773221	0.011609639	0.123233679	0.49923383	2.354938349	4.53023861	2.243537179	3.529069733	0.118569542	1	0.979969637
1534	AC205008.4_FG002	Zm00001d019226	AT2G19110	OS07G0232900	1.847737211	1.806908246	5.623227628	5.116645745	0.886061821	3.43E-06	0.986878827	7.064748044	7.620457333	7.680896813	5.642041438	0.37018678	1	0.772344316
1537	AC205033.4_FG004	NA	NA	NA	6.131535297	2.542433143	5.131427351	0.646837931	5.45E-11	0.000130626	0.085999363	6.095367559	2.778511427	5.252875617	0.802512023	1.60E-08	0.032437906	0.219098573
1538	AC205035.3_FG004	Zm00001d037647	AT1G53645	OS06G0664400	0	7.750591092	0	5.560168707	1.08E-18	0.053979867	1	0.08168292	7.859762177	0.08464165	6.527408671	1.01E-24	1	1
1539	AC205057.3_FG002	Zm00001d050436	AT2G25200	OS02G0695050	6.987333754	4.241652508	6.464934036	6.038551617	0.867405321	0.077859175	0.397679692	6.441204305	8.580467054	9.195759957	7.008514319	0.436741721	1	0.555878617
1540	AC205057.3_FG004	Zm00001d050437	NA	NA	4.269504686	2.586803975	5.836068847	2.970046319	0.014561016	0.543288587	0.946813343	9.579027622	2.806440769	4.817879022	2.811027789	0.095399149	1	0.506612717
1543	AC205077.3_FG003	NA	NA	NA	2.057577449	27.19581144	1.666591678	31.79260885	2.63E-33	0.390072183	0.787564772	2.836531363	33.08309458	1.628657803	21.73333217	6.93E-27	0.941057379	1
1548	AC205110.4_FG001	NA	NA	NA	5.04004624	0	5.186136644	0	1.02E-24	1	1	5.992095234	0	6.335721357	0	4.33E-26	1	1
1549	AC205122.4_FG003	Zm00001d018668	NA	OS07G0108500	89.18661695	93.44474397	63.06797297	73.66350175	0.762115776	0.164599448	0.934581518	75.98498172	72.65138628	76.82147436	72.2347743	0.953098595	1	1
1555	AC205122.4_FG010	Zm00001d018675	NA	OS05G0239400	1.442648925	1.77721475	2.513710679	2.206675898	0.674825005	0.408248024	0.708633746	1.406909369	1.523810987	1.183061727	1.310872224	0.71362696	1	1
1570	AC205320.3_FG004	Zm00001d018820	AT5G67290	OS01G0594800	4.636524532	6.816306939	0.248606435	2.459312428	2.26E-06	9.69E-07	0.005202969	1.215833455	1.805275438	0.622250152	2.261681148	0.000244158	1	0.522627365
1572	AC205326.3_FG002	Zm00001d012404	AT3G09370	OS01G0841500	8.989959344	9.267946942	4.172183467	4.885668825	0.681770605	0.000822205	0.868469896	4.175718442	4.587513376	3.821928555	3.833312005	0.929904409	1	1
1574	AC205336.3_FG003	Zm00001d030828	NA	NA	NA	NA	NA	NA	NA	NA	NA	0	1.105535294	0	1.035087677	8.40E-08	1	1
1576	AC205362.4_FG002	Zm00001d035243	NA	OS12G0194900	0.261331009	0.13596601	8.169413868	1.769797632	2.64E-10	8.90E-09	0.558010266	13.2233887	4.402618541	17.94790046	2.195715293	4.40E-15	0.5567224	0.310870162
1578	AC205376.4_FG003	Zm00001d050341	AT4G04330	OS08G0425200	5.549648253	8.353107103	24.1979737	17.22878732	0.154668255	1.58E-05	0.060404503	23.13048181	21.54821489	22.74382155	17.33992399	0.398121922	1	0.953189578
1579	AC205376.4_FG008	NA	NA	NA	0.231177633	9.934594179	1.226794396	11.1284744	4.72E-12	0.564003598	0.003806111	2.07364151	14.31321767	1.222720228	12.49675026	4.58E-19	1	0.901201535
1580	AC205379.3_FG012	NA	NA	NA	2.247166563	0.033131901	1.595644604	0	1.34E-08	0.379632292	0.73866564	1.671200592	0	0.939036675	0	9.07E-07	1	1
1588	AC205419.3_FG001	Zm00001d047923	AT1G19835	OS03G0246500	53.134161	51.4605011	45.80354362	61.00340199	0.726573122	0.300263029	0.871532743	32.9816778	42.70403804	26.54133089	47.06521641	0.000699202	1	0.863657863
1592	AC205471.4_FG003	Zm00001d010812	AT4G18880	OS05G0530400	2.10906822	1.531251927	0.62016294	0.600295731	0.954191272	0.009440309	0.766182761	NA	NA	NA	NA	NA	NA	NA
1593	AC205471.4_FG007	Zm00001d010814	AT1G29640	OS05G0531100	32.98467768	29.6742991	11.31411267	11.75848284	0.789274955	2.98E-09	0.991117228	17.34277098	10.84602206	10.79450842	11.53725197	0.939712422	1	0.772344316
1596	AC205484.3_FG005	Zm00001d050870	AT3G49250	OS01G0235200	2.212348553	0.073140613	2.869029404	0.169823175	1.00E-10	0.429994084	0.861284983	3.039832826	0	3.506473194	0.036272194	4.95E-16	1	0.878668985
1599	AC205496.3_FG002	Zm00001d050279	NA	NA	NA	NA	NA	NA	NA	NA	NA	0	1.24298972	0	1.676718865	2.52E-11	1	1
1600	AC205500.3_FG002	Zm00001d030154	NA	NA	0.075564603	0.808337074	0	1.959814368	3.17E-07	0.005195101	0.393544905	0.037802671	1.493965582	0.274207739	0.777919821	0.048047112	0.710655478	0.167369975
1604	AC205521.3_FG003	Zm00001d050191	AT1G16860	OS08G0230100	24.10885942	18.44348431	21.7378056	24.45277189	0.645520367	0.08618826	0.758758493	19.40634526	16.93964696	19.49925597	14.74552005	0.350768899	1	0.987456648
1609	AC205558.3_FG002	NA	NA	NA	0.110803929	6.505760813	0	1.373888249	2.51E-06	9.16E-12	0.771698172	0.04141982	1.387539428	0	0.842458415	1.51E-06	1	0.919229694
1613	AC205574.3_FG006	Zm00001d039371	AT1G53230	NA	12.7128753	10.68134762	3.590492039	6.7318828	0.120371954	0.010147261	0.143643577	4.036635606	7.379905824	4.834766981	4.354255296	0.99350455	0.631209592	0.391053606
1618	AC205608.4_FG004	Zm00001d006823	AT1G62200	OS07G0603800	31.14337639	37.17680542	82.8845845	42.05391627	2.56E-05	0.385715768	0.002058446	85.12073907	61.42255432	75.01747103	48.03027057	0.104963595	1	1
1623	AC205673.3_FG006	Zm00001d006274	AT1G29420	NA	0.7972047	1.005228121	1.959082219	0.75682362	0.009470602	0.51644333	0.082528507	1.964325109	1.052836265	2.084061945	0.757247518	0.007547728	1	0.930799058
1624	AC205677.3_FG001	Zm00001d035093	AT3G55480	OS01G0973300	15.58345844	16.7273598	21.33647983	28.41925361	0.427745137	0.000513889	0.825231047	23.97495069	21.26888507	21.37450302	17.86144581	0.638154497	1	1
1627	AC205703.4_FG002	Zm00001d017106	NA	OS02G0596900	68.43502961	50.72348168	44.90113197	42.13383822	0.475514211	0.28060841	0.808323411	51.16036165	43.76361357	50.37759724	34.16762765	0.152065988	1	0.922103062
1628	AC205703.4_FG005	Zm00001d017110	AT3G27390	OS02G0597800	1.241022542	3.916188405	2.213101248	3.88624073	0.239425021	0.960643745	0.257012217	2.411552112	2.691415354	2.472836063	2.076782933	0.767536879	1	0.959411979
1629	AC205703.4_FG006	Zm00001d017111	AT1G67730	OS02G0597900	62.35687026	77.34778561	67.21251011	92.79356333	0.704008745	0.387465736	0.282575184	46.86697238	55.66045815	43.08125192	63.4845422	0.000164266	0.696701309	0.80854605
1630	AC205703.4_FG010	Zm00001d017113	AT1G24460	OS02G0598300	15.31466212	12.57365558	7.660792452	7.73341635	0.838864115	0.004629444	0.842655444	10.09384291	8.049491019	6.748369989	7.547363374	0.389394127	1	0.823946007
1638	AC205730.3_FG002	Zm00001d030935	AT3G50380	OS12G0594200	6.149710394	9.264397251	11.43976904	8.861307014	0.268082097	0.976626464	0.117842641	8.269218696	8.800632256	6.061015241	7.875402656	0.332653304	1	0.990274683
1639	AC205735.3_FG006	Zm00001d053026	AT5G46680	OS02G0793200	1.426549148	2.185332642	1.09301914	1.432792499	0.575067228	0.172531414	0.956087648	1.589517672	1.166627542	0.951856855	1.180917269	0.730431924	1	0.911653912
1645	AC205886.3_FG001	Zm00001d036575	NA	NA	0.656247394	2.152650853	0.915359778	3.270892782	0.001118276	0.104886005	1	0.635661999	3.64827795	0.651492838	2.819662779	4.83E-06	1	1
1648	AC205968.3_FG001	Zm00001d014743	NA	OS06G0710001	NA	NA	NA	NA	NA	NA	NA	1.24871527	0.965176411	0.857573266	0.302377986	0.064462423	0.323625421	0.824664968
1651	AC205982.3_FG014	Zm00001d038721	NA	NA	3.371878616	6.769277979	5.830656254	13.89353521	0.000234649	1.98E-05	0.914569366	6.918421321	12.14612021	6.613124877	9.070354759	0.187704059	1	0.93662592
1652	AC206030.4_FG001	Zm00001d031730	AT4G23030	OS08G0545900	1.258204046	2.163966206	1.163966213	3.296457976	0.477234396	0.149597033	0.854647911	1.171882812	1.694118777	1.133444418	1.711127617	0.030819229	1	0.97410859
1659	AC206165.3_FG019	NA	NA	NA	1.870969117	0.835328171	6.727071955	1.25925378	3.46E-10	0.250322428	0.207137721	6.306448179	2.662895059	7.622168866	2.018028524	1.71E-06	1	0.901179058
1666	AC206194.3_FG003	NA	NA	NA	1.166060065	0.033131901	1.773303967	0.043751192	4.97E-09	0.94000854	0.953883438	1.963927237	0.074588357	1.700645398	0.130421027	5.99E-07	1	0.984499851
1667	AC206198.3_FG001	NA	NA	NA	5.745434892	7.987556884	9.987185299	9.709694286	0.768305344	0.388730997	0.399927113	9.624468659	8.415595797	10.51454501	8.653292586	0.73239498	1	1
1670	AC206201.3_FG004	Zm00001d034713	NA	OS03G0826500	0.200422131	7.079318351	1.095725437	9.543261275	3.03E-11	0.158455348	0.018922421	1.32638317	13.13754215	1.545513441	7.735934942	5.02E-11	0.320384931	0.578371366
1673	AC206223.3_FG001	Zm00001d047723	AT1G07120	OS03G0294100	5.108566847	1.895768874	8.322133201	1.702488808	9.23E-16	0.774016824	0.048508606	5.039870745	1.57726827	5.917129727	1.938356112	6.77E-05	1	1
1674	AC206223.3_FG004	Zm00001d047714	AT2G01330	NA	1.887068894	2.495669298	3.494604937	4.378057071	0.586606857	0.012001618	0.973453628	3.491004454	3.560165351	2.824963794	1.951625644	0.526668127	0.651658378	0.915873564
1675	AC206223.3_FG006	Zm00001d047719	AT5G07140	OS03G0295600	0.42711594	0.541161642	1.278797393	1.499960232	0.960239364	0.004027852	0.940512874	1.149524967	1.351189695	1.15625633	1.200848754	0.863687322	1	1
1678	AC206223.3_FG010	Zm00001d047720	AT3G06310	OS03G0295500	8.137528592	14.37395016	5.532753119	11.44381992	0.051187236	0.235850466	0.94380873	6.989503679	10.64174184	4.859367062	12.28218743	5.10E-05	1	0.669620064
1681	AC206259.3_FG003	Zm00001d034624	AT4G39420	OS01G0182832	76.01974901	70.74800885	74.12498745	68.12568072	0.934143845	0.880336458	0.949425874	65.57890496	61.7068072	72.79804645	59.11810469	0.509824974	1	0.974386001
1684	AC206266.3_FG001	Zm00001d045279	NA	NA	2.17301687	1.906820095	1.841544743	0.958177028	0.119459987	0.035022552	0.578008471	1.332280258	0.743570071	1.560121791	0.819455753	0.189941691	1	1
1685	AC206273.3_FG004	Zm00001d047012	NA	NA	1.675059953	1.620332415	0.426265798	0.08378684	0.079067474	1.58E-08	0.258533019	NA	NA	NA	NA	NA	NA	NA
1697	AC206425.3_FG004	NA	NA	NA	1.742498833	0	1.718594674	0	5.47E-11	1	1	1.733347073	0.03920292	1.858863764	0	1.76E-10	1	0.869819594
1702	AC206582.2_FG002	NA	NA	NA	13.98789782	11.20762343	10.37651916	9.865533677	0.541864524	0.446036108	0.959187596	9.405545274	6.881025857	6.232993788	9.597194701	0.083823503	0.631209592	0.314793853
1710	AC206642.4_FG001	Zm00001d004052	AT2G39390	OS04G0376000	56.15659274	79.67746893	83.21167354	112.7621024	0.772398246	0.01301108	0.567507845	89.58573288	97.36167786	64.62231288	106.7893932	0.005054134	1	0.64169907
1718	AC206764.4_FG001	Zm00001d000093	AT1G22960	OS12G0152600	9.476868042	3.058395475	4.541033675	1.773513176	6.19E-05	0.043157016	0.967389728	6.408787364	1.958269636	3.924656124	1.464021167	0.002221854	1	0.99400424
1723	AC206788.3_FG008	NA	NA	NA	1.758148152	0.32437617	0.368850208	0.084178563	0.182782983	0.118096438	0.92734756	NA	NA	NA	NA	NA	NA	NA
1724	AC206788.3_FG015	Zm00001d038764	AT3G16520	OS03G0841600	218.3676382	107.2012121	31.97513691	25.97624906	0.230785629	3.03E-22	0.170096278	53.78871776	30.80891006	55.18640596	31.06172715	0.027488318	1	1
1727	AC206840.3_FG002	Zm00001d029100	AT3G05570	OS10G0557800	6.072281129	5.059196085	6.175149792	6.274710132	0.986576398	0.253788196	0.777448727	5.495341778	6.515397923	5.848471114	5.377936882	0.992855995	1	0.961123998
1729	AC206901.3_FG005	Zm00001d025864	AT1G06180	NA	1.195611315	1.509017418	1.292328876	0.579961079	0.048696241	0.009681251	0.146513547	1.498467503	0.831114855	1.619514241	0.684237059	0.173805551	1	1
1734	AC206951.3_FG017	Zm00001d027929	NA	OS03G0183300	4.846633712	5.156899917	8.022690487	4.27681873	0.000930768	0.483753204	0.05293099	9.573069728	5.791454947	14.28451774	8.509326436	0.050482698	0.513193496	1
1737	AC206968.3_FG003	Zm00001d003567	AT1G29150	OS03G0576400	16.50759074	26.57936449	11.11092992	20.25624309	0.018658743	0.071491641	0.973709593	15.61650028	19.19012536	8.9663411	20.48538536	5.78E-05	1	0.381490649
1740	AC206989.4_FG002	Zm00001d031694	AT1G65430	OS08G0540300	8.279426457	7.422634062	8.584854478	6.803198049	0.39334087	0.756243564	0.889452981	9.134735511	7.727847783	8.354259405	4.983549095	0.07521674	0.826479595	0.847979526
1741	AC206999.1_FG002	Zm00001d031037	NA	NA	8.199020955	0.033131901	17.98376904	0	1.36E-50	0.377922801	0.532827921	15.85717778	0.147133053	17.31524031	0.073010459	3.74E-41	1	0.937774558
1743	AC207011.3_FG001	NA	NA	NA	0	1.000987678	0	1.397155	5.28E-07	0.361628549	1	0	1.055574381	0	0.781319273	2.99E-06	1	1
1746	AC207043.3_FG002	Zm00001d015397	NA	OS02G0173200	0.849145929	3.587791653	0.060121886	0.430080833	0.061910865	9.87E-12	0.861262769	NA	NA	NA	NA	NA	NA	NA
1759	AC207225.3_FG003	NA	NA	NA	1.012884682	0.52550766	0.915359778	0.505753981	0.524881202	0.972403423	0.871532743	NA	NA	NA	NA	NA	NA	NA
1764	AC207265.3_FG002	Zm00001d045154	AT5G35200	OS06G0175500	114.6723607	81.66031652	72.32441002	67.03617522	0.693675085	0.260611667	0.552057348	61.9767097	64.43775508	64.4318564	53.68783591	0.596461203	1	0.922886653
1770	AC207342.3_FG007	Zm00001d011145	AT4G10925	OS01G0550200	7.511708767	5.851669707	4.776108626	5.606322131	0.888479996	0.898026891	0.594292096	6.60658961	5.859372636	6.27924919	5.106979893	0.582652456	1	1
1771	AC207342.3_FG008	Zm00001d011144	AT5G42050	OS01G0550300	142.1373417	250.8266483	46.76162079	61.65553061	0.347963433	2.75E-23	0.424079406	54.46753127	73.66522355	60.34178945	61.63399837	0.710938559	1	0.912137987
1772	AC207347.3_FG005	Zm00001d033272	NA	OS03G0638200	20.09596737	20.88151413	16.44554002	25.4323405	0.15448142	0.217682249	0.523158302	20.46918367	21.81514165	17.07007668	17.56507238	0.784734567	1	1
1787	AC207628.4_FG003	Zm00001d043658	AT1G80680	OS03G0172000	1.058535709	1.834997665	0.67757853	1.327596681	0.416759433	0.314481511	0.982725273	0.777903307	1.106074977	0.775110947	1.770401627	0.010855448	0.377720668	0.850734175
1789	AC207628.4_FG009	Zm00001d043653	AT1G34120	OS01G0716800	18.87393796	86.37017253	19.81931783	52.97427626	8.74E-10	0.000724208	0.41629571	24.98044378	65.58434282	18.2062971	59.18442077	2.53E-08	1	0.984499851
1790	AC207628.4_FG010	Zm00001d043654	AT1G55450	OS01G0716500	2.654599818	2.129526511	5.715825075	6.036161031	0.397727723	4.96E-07	1	5.82963523	5.352818003	4.091152343	5.454156313	0.093357072	1	0.75268609
1791	AC207628.4_FG011	Zm00001d043655	AT1G14380	OS01G0716200	14.23421149	26.79801719	21.77569375	37.00337012	0.308837361	0.04930369	0.336228096	13.39760539	26.77859032	11.79946859	22.1193896	0.000162998	1	1
1793	AC207652.3_FG001	Zm00001d040320	AT2G41520	OS01G0273500	1.63738298	1.925616198	1.658472787	2.724650839	0.228702454	0.166547658	0.736377422	3.216079167	2.284592108	1.132463048	1.597375574	0.361287328	1	0.648340444
1795	AC207656.3_FG002	Zm00001d014507	NA	OS06G0685700	25.64383839	21.5237955	36.89160011	23.96321625	0.012036329	0.498737827	0.572480729	31.92766917	22.56176129	43.75760212	19.49824362	0.000390216	1	0.656523687
1796	AC207722.2_FG009	Zm00001d021435	NA	NA	6731.024992	6539.336711	11983.69607	11958.32433	0.910719926	1.01E-05	0.98032289	10775.82098	12794.56149	16221.99347	13543.39691	0.579380454	1	0.773917082
1797	AC207728.2_FG003	Zm00001d037579	AT3G06670	NA	1.974038792	2.454858547	2.467120276	1.508073924	0.184743235	0.101974138	0.313564439	2.43242576	1.85846288	1.826018753	1.383607937	0.648953505	1	1
1802	AC207755.3_FG005	Zm00001d023450	AT3G10600	OS11G0155500	6.246847648	8.949568139	12.90222175	16.99262335	0.698556039	0.000893032	0.160000081	9.627917713	7.392540179	8.902149871	9.343152396	0.020980852	0.438585047	0.585346337
1803	AC207756.3_FG001	Zm00001d051187	AT1G10870	OS02G0632500	1.445928498	1.141710276	0.866063079	2.327667129	0.056897443	0.01211641	0.132395993	1.640632218	1.743437465	0.97574197	1.179244308	0.652280135	1	1
1809	AC207803.3_FG003	NA	NA	NA	4.013137102	2.951771034	1.357863356	1.573383884	0.973813038	0.020313178	0.703345882	2.020360511	1.414595446	1.036756464	1.453959761	0.552635263	1	0.780783258
1813	AC207890.3_FG002	Zm00001d050606	AT5G07350	OS02G0523500	192.3672109	180.5523186	47.96464188	60.46919671	0.476783994	1.97E-14	0.562734536	59.8670586	56.0125832	46.08282606	51.5963106	0.613863152	1	0.985143963
1815	AC208023.3_FG001	Zm00001d046929	AT3G48570	OS06G0653900	136.5551115	144.6880142	77.94280842	88.35028771	0.958239369	0.000842891	1	92.17506453	88.02152542	89.85717169	86.74988677	0.988178605	1	1
1817	AC208031.3_FG002	Zm00001d020820	NA	OS09G0473600	0.251761234	1.156848113	1.117375811	2.438485212	0.395372125	0.008973314	0.317682356	0.848587793	1.382539079	1.166547388	2.814373711	0.000221709	0.031929646	0.70445219
1826	AC208110.2_FG006	Zm00001d026222	AT3G03130	OS04G0597900	0.596180443	11.06167237	0.549215867	64.9329543	1.25E-69	4.37E-28	0.003178677	0.525292774	78.69162536	0.616468497	90.93194007	5.24E-68	1	1
1827	AC208110.2_FG007	Zm00001d026223	AT3G03150	OS04G0598000	11.67828565	38.09737058	11.18304371	15.63975236	0.923597918	6.29E-10	4.90E-06	5.764085591	13.30000894	8.571671171	10.22169083	0.180620446	1	0.411635502
1831	AC208113.3_FG009	Zm00001d033584	NA	NA	1.114960762	7.155963402	1.237619583	10.92892112	4.22E-14	0.015502401	0.897008707	1.870814511	10.54626815	1.9374658	9.044639088	1.64E-11	1	1
1834	AC208201.3_FG001	Zm00001d028753	AT5G01340	OS03G0292200	16.53916427	13.93504143	22.27831922	20.17796618	0.602887103	0.021101959	0.951748403	22.06272595	21.68838237	19.46526346	20.64184864	0.735616481	1	1
1835	AC208201.3_FG002	Zm00001d028752	AT1G07160	OS03G0292100	7.39130592	15.45823142	4.265364272	2.136576067	0.016057349	4.04E-24	9.94E-05	2.953195548	2.641390642	3.276116492	2.264339782	0.356117214	1	0.953366867
1836	AC208201.3_FG003	Zm00001d028751	NA	OS03G0291800	17.4837882	20.30057305	17.40690685	21.96048057	0.399130662	0.936758766	0.328298961	11.92197639	11.21143047	7.974860173	10.78992976	0.000562557	0.916553765	0.336037455
1837	AC208204.3_FG006	Zm00001d028555	AT1G53540	NA	76.689161	0.283049275	5.305797058	0.288855792	8.64E-16	0.970291323	0.000526252	5.886499877	0.437851518	4.438412436	0.193095334	7.74E-15	1	0.95938291
1838	AC208212.3_FG001	NA	NA	NA	0.226693809	1.92254011	0.491800277	4.637632126	7.58E-09	8.60E-05	1	0.711845702	4.611497637	0.454555973	2.938049364	7.90E-08	0.899234887	1
1840	AC208221.3_FG002	Zm00001d003304	NA	OS01G0127600	25.17681394	20.2040902	4.899058696	33.69826859	1.48E-17	0.000969077	7.20E-13	21.99801707	98.44426635	6.788511483	35.69407202	5.96E-16	0.000245797	0.963455505
1844	AC208327.4_FG003	Zm00001d010850	AT2G19540	OS11G0134500	18.64663152	25.67489453	22.05735911	29.41238848	0.620363791	0.393716365	0.76972091	30.86158611	28.16030715	20.35112187	27.16141921	0.167552769	1	0.786168589
1845	AC208327.4_FG006	Zm00001d010851	AT1G71070	OS05G0152400	15.79420414	18.30277309	23.42992066	25.7247504	0.870167025	0.028208551	0.935790367	27.21268966	27.52248534	22.94489833	22.64441423	0.904537528	1	1
1848	AC208341.4_FG005	Zm00001d010067	AT2G29700	OS05G0447000	10.79393933	9.999485138	9.762352175	11.17210735	0.640841215	0.54657119	0.698821459	11.2143172	11.37734427	13.50094527	11.03259046	0.650638316	1	0.965092857
1849	AC208341.4_FG006	Zm00001d010068	AT1G61415	OS05G0275600	3.38580969	4.137280354	6.915556504	8.599736043	0.827939633	7.14E-05	0.923945757	7.819598267	7.972897743	5.270463159	6.293023105	0.305118606	1	0.979077395
1852	AC208346.3_FG004	Zm00001d043015	AT1G07000	OS01G0827500	5.880043005	4.637181134	4.010761885	4.303999762	0.876491215	0.827003717	0.821716106	4.605732037	4.769337411	3.449002117	3.4168537	0.969874092	1	1
1854	AC208358.3_FG005	Zm00001d050048	AT2G24070	OS08G0442000	5.597404449	4.879573487	14.03312904	7.73879093	0.000137585	0.01510162	0.114759877	9.212339212	4.692756663	8.128903544	4.5301612	0.478171151	1	1
1863	AC208436.3_FG007	Zm00001d028749	AT5G58610	NA	1.028382333	0.778643578	4.11206158	1.926717244	0.002647043	0.003811114	0.508734164	2.645602437	1.619967561	1.838082597	1.911021855	0.850506196	1	0.822742313
1864	AC208440.3_FG003	Zm00001d032575	AT1G11060	OS10G0497000	20.90845836	16.66909289	15.43429314	13.80392148	0.715018438	0.338134905	0.830573202	14.98646531	13.77372273	9.954448398	11.67156385	0.494779697	1	0.967834001
1875	AC208559.3_FG003	NA	NA	NA	1.249750391	0.729055657	1.959082219	0.213574367	9.27E-06	0.023296722	0.075785631	1.816912061	0.262698151	2.090418427	0.266105793	5.48E-06	1	1
1877	AC208571.4_FG001	Zm00001d028915	AT3G15095	OS06G0352900	53.62905693	58.19622177	76.2419911	72.24882553	0.903989901	0.191210077	0.931115641	63.52716514	68.3510069	72.97584191	73.61297648	0.801945539	1	1
1893	AC208724.3_FG001	Zm00001d053581	NA	NA	2.146382867	3.565557144	1.84425104	2.410177959	0.673853597	0.115314605	0.789785905	1.614406341	2.667418565	1.331413118	3.242566383	0.00374451	1	0.932610161
1898	AC208860.3_FG002	Zm00001d047850	AT5G17670	OS02G0129900	0.65176357	1.886629386	0.614750347	1.475368523	0.025063818	0.562148981	1	0.597280968	1.23277141	0.576160877	1.872144557	0.001377888	0.819212572	0.944072379
1902	AC208897.3_FG003	Zm00001d028229	AT1G51405	OS03G0216900	15.0182241	8.563191355	1.901666629	1.45605925	0.989056345	1.54E-14	0.330184429	1.046968399	1.071602565	2.018538048	1.433149662	0.458489958	1	0.95198745
1903	AC208897.3_FG004	Zm00001d028230	AT5G26340	OS03G0218400	12.41011199	14.21578278	6.085258641	1.075593807	3.52E-09	5.72E-34	1.98E-07	11.81988722	3.690576724	20.56790796	2.782348847	6.74E-13	1	0.45710551
1921	AC209093.3_FG006	Zm00001d043260	NA	NA	0	10.14277807	0.060121886	7.902778513	8.13E-26	0.138165511	0.509079485	0	8.19435027	0.0387185	8.189622068	1.65E-30	1	0.869819594
1926	AC209206.3_FG011	Zm00001d026111	AT1G48410	OS04G0566500	18.40001977	24.49262551	24.4589449	23.58666509	0.652624247	0.932481492	0.381666063	24.64086318	20.78865538	21.13759079	18.81817672	0.813310888	1	1
1928	AC209208.3_FG001	Zm00001d017525	AT1G63700	OS02G0666300	20.63635928	21.43951587	30.82528554	24.78537843	0.303780292	0.374981936	0.61927276	24.8708123	20.6861743	26.14292871	20.0151591	0.408905025	1	1
1929	AC209208.3_FG002	Zm00001d017526	AT1G01620	OS02G0666200	130.0512693	232.3601365	207.8774207	477.6649335	0.007024688	9.74E-07	0.711804781	189.5582247	255.1482976	156.7971607	298.8034846	0.000428013	0.942026506	0.749899859
1930	AC209208.3_FG003	Zm00001d017524	NA	OS02G0665300	1.714391635	0.604789078	0.970069071	0.585142673	0.170909472	0.970291323	0.86954345	NA	NA	NA	NA	NA	NA	NA
1932	AC209208.3_FG005	Zm00001d017523	AT1G01730	OS02G0664700	17.73562277	15.85004613	16.08480871	16.6218124	0.945880743	0.80066717	0.893236513	16.71293906	14.02491717	17.89619716	12.53502285	0.231440492	1	0.969601848
1934	AC209213.4_FG002	NA	NA	NA	1.863234862	1.237733608	0.863356782	1.229088755	0.66157285	0.978178553	0.458791358	1.575627438	1.170714866	1.678607363	1.711264568	0.928028861	0.904574381	0.974386001
1935	AC209215.4_FG004	NA	NA	NA	1.02185233	0	2.273223134	0.127929755	3.50E-08	0.064299936	0.429629043	1.631515853	0.037159258	2.595256211	0.036738265	5.42E-12	1	1
1937	AC209242.3_FG003	Zm00001d053627	AT1G08750	OS02G0219400	12.71365824	13.07449046	6.696719333	7.882997018	0.812186542	0.004688616	0.93143877	7.322493423	6.674098493	7.048335906	6.311694171	0.857660615	1	1
1940	AC209257.4_FG006	Zm00001d038446	AT2G38340	OS05G0473300	0.085134377	7.694708538	0.060121886	1.141295489	0.000213522	9.56E-17	0.611534442	0.04084146	1.475148011	0.141629734	1.559239094	1.34E-06	1	0.852772872
1941	AC209257.4_FG008	Zm00001d038448	NA	NA	6.141403862	4.19007643	4.117474174	3.189444635	0.063100889	0.27833452	0.894162602	3.116888864	2.704577823	3.813209077	2.96659051	0.503108755	1	1
1947	AC209374.4_FG002	Zm00001d017608	AT1G63970	OS02G0680600	34.59101021	30.85707387	28.81478368	31.47270094	0.934242718	0.889696664	0.761766104	36.9305138	31.60656711	33.60997884	28.01108366	0.650499312	1	1
1952	AC209460.3_FG002	Zm00001d029034	AT4G28620	OS06G0128300	4.760598418	4.885362365	4.237134588	4.216295694	0.924805102	0.517863741	0.976569085	4.174381233	4.273195561	2.262338065	3.892861607	0.032444433	1	0.694899088
1956	AC209626.2_FG013	Zm00001d027950	AT2G26540	OS03G0186100	19.19464041	16.42074646	24.38858119	19.60985173	0.115682047	0.259358921	0.83277526	19.11940222	15.26181464	21.97845911	15.95546733	0.6132336	1	1
1959	AC209636.2_FG003	Zm00001d038178	NA	OS05G0410200	1.224320639	2.293285657	0.68569742	2.197096156	0.028893458	0.912577575	0.787841837	0.827714145	2.412470449	1.811034626	1.885551885	0.677719136	1	0.460961086
1962	AC209651.2_FG001	Zm00001d045700	NA	NA	6.028103296	0.15052167	4.224186463	0.04189342	2.26E-19	0.336999653	0.760079216	4.562359753	0.037159258	4.107035103	0.566619492	2.45E-09	0.009406395	0.032868056
1963	AC209664.3_FG002	Zm00001d044828	AT3G02350	OS06G0227250	1.141834566	4.151100008	6.065731206	12.57758642	0.018636831	3.35E-10	0.161875976	5.062081602	10.05152678	3.078073499	9.510502168	2.01E-06	1	0.869759188
1965	AC209697.3_FG005	NA	NA	NA	2.742896493	0.033131901	2.950801664	0.167965403	1.93E-10	0.198545582	0.496770538	3.867443074	0.03920292	2.821453302	0.119618804	1.56E-11	1	0.821180051
1968	AC209705.3_FG004	Zm00001d046047	AT4G11270	OS06G0331300	17.01989934	12.89033114	19.82685336	19.58531472	0.422243541	0.027575198	0.944600751	29.45272148	19.91897983	12.05337665	18.67180389	0.0877514	1	0.175479655
1985	AC209784.3_FG007	Zm00001d042922	AT3G12580	NA	27.84146338	32.93085111	0.499919167	0.594722415	0.620077814	1.53E-69	0.937406988	1.731388413	2.612688402	0.386594787	0.29064362	0.737412612	2.05E-06	0.719111271
1986	AC209784.3_FG011	Zm00001d042917	AT1G54060	OS02G0565000	0.035239326	0.24567693	0.245900139	1.909415532	0.00397864	1.51E-07	0.97684283	NA	NA	NA	NA	NA	NA	NA
1991	AC209819.3_FG006	Zm00001d010737	AT1G17140	OS05G0514500	2.056010872	0.932889547	1.549054202	1.154057961	0.057353158	0.616631032	1	0.786294325	0.462800075	0.927455824	0.836728604	0.739575442	0.631209592	0.789059681
1994	AC209819.3_FG009	Zm00001d010740	AT1G29160	NA	1.177915818	0.588915236	0.797822302	0.831030719	0.332925133	0.427897499	0.9686817	0.580351945	0.827837055	0.809545078	0.589156082	0.941925983	1	0.928455103
1996	AC209819.3_FG012	Zm00001d010732	AT4G28950	OS01G0540300	4.894541576	7.063806825	8.202472787	17.11140533	0.139793528	1.36E-07	0.978122766	7.761402607	10.97454263	5.740982473	12.23966583	6.45E-08	0.631209592	0.310870162
1999	AC209835.4_FG004	Zm00001d013845	NA	NA	34.09553943	23.19000268	22.07301353	18.74022517	0.127240528	0.244233371	0.892598821	27.1342787	17.84229191	19.36961579	19.97642129	0.833320646	1	0.697251589
2000	AC209845.4_FG010	Zm00001d031826	AT1G14490	OS08G0478466	0.15052708	0.794803315	0.062828183	1.457675089	7.74E-05	0.069919417	0.584332365	0.32846676	1.60953068	0.252169703	1.458153561	9.67E-05	1	1
2002	AC209858.4_FG002	Zm00001d027706	AT3G21540	OS03G0151700	5.884375162	5.785405904	3.49189864	10.32974866	5.31E-05	0.001214523	0.009516619	9.214251978	8.993753968	6.277583621	9.352968101	0.085328181	1	0.707317572
2004	AC209858.4_FG004	Zm00001d027703	AT2G39020	OS03G0151600	1.097025465	5.007256709	0.060121886	9.569419875	1.46E-20	0.000561764	0.000532926	0.596124247	10.29793944	0.472991683	9.370623603	3.89E-23	1	1
2009	AC209877.3_FG002	Zm00001d046545	AT2G04235	OS06G0608100	3.731584818	3.5185952	4.439733979	3.075633861	0.41581676	0.662570493	0.870254366	3.737754792	3.070642899	3.062757121	4.403139624	0.143183087	0.648985573	0.643546316
2011	AC209898.2_FG004	Zm00001d014753	AT2G16860	OS06G0711600	100.3459358	69.14315212	35.74445503	15.45166519	4.00E-06	1.54E-23	0.263741639	32.56694685	17.01324577	40.40165056	14.62438887	5.57E-06	1	0.771370999
2012	AC209926.4_FG002	Zm00001d050841	NA	NA	1.622487455	0	1.77871656	0	5.25E-10	1	1	2.051507245	0	1.743648266	0.036738265	2.54E-09	1	0.847338092
2020	AC209987.4_FG002	Zm00001d014459	AT1G11600	OS06G0680700	15.90029924	22.19786859	28.92149597	42.90480145	0.691168981	4.26E-05	0.155914703	20.50090285	26.29348596	18.34135725	23.74114242	1.80E-09	0.311053909	0.313370274
2024	AC210003.2_FG004	Zm00001d002004	NA	OS04G0656800	0.447699541	0.89735153	0.61204405	5.976283295	1.34E-08	1.12E-14	0.132290892	0.542549273	2.416557773	0.903404583	2.1874638	0.000714631	1	0.968935612
2025	AC210003.2_FG015	Zm00001d002001	AT3G22210	OS04G0657900	45.7245718	23.11795294	67.58581669	29.711717	1.37E-08	0.116144581	0.649933073	71.62961098	31.34219748	69.54813605	24.27076797	1.11E-06	1	0.930799058
2028	AC210013.4_FG002	Zm00001d013038	AT5G26330	OS03G0807500	3.820659884	2.408555203	5.839358503	2.281666442	3.93E-06	0.877122797	0.16871791	3.17954331	0.845150647	3.689300087	1.719599482	0.214405765	0.130203567	0.534862451
2029	AC210013.4_FG003	Zm00001d013037	NA	OS03G0807600	1.508041628	1.542951358	1.276091096	1.78959947	0.761097552	0.663833619	0.922233133	0.849166153	1.135059587	1.237719739	1.431148425	0.652018326	1	1
2031	AC210013.4_FG006	Zm00001d013022	AT1G01800	NA	86.21098291	32.69571572	34.40012316	45.50118198	0.278085203	0.026866256	6.37E-07	48.81881884	38.43567745	35.06524355	49.24738033	0.066766626	0.645985798	0.460961086
2033	AC210013.4_FG008	Zm00001d013023	AT1G13120	OS02G0596100	51.71577746	25.71344457	33.65854973	26.17734314	0.516219872	0.858400523	0.087627321	34.42216674	29.90841324	33.38442674	25.14198622	0.360324448	1	0.985193033
2034	AC210013.4_FG009	Zm00001d013025	AT3G05250	OS03G0809800	9.416444015	6.417461583	9.926480054	5.492520055	0.002679839	0.603370648	0.696454874	9.855593683	6.027275949	7.902015964	5.743867789	0.445724957	1	0.984499851
2035	AC210013.4_FG011	Zm00001d013027	AT4G16580	OS03G0809300	81.36782297	71.88447635	62.98078811	56.70056294	0.284439946	0.159419429	0.922903694	69.75862837	55.51028531	52.48742628	50.76571978	0.986493028	1	0.982506334
2036	AC210013.4_FG012	Zm00001d013028	AT3G25950	OS05G0302600	4.088070437	3.553923746	4.532914784	2.352399929	0.006200704	0.101386352	0.284891091	3.783446713	2.240273769	2.770080748	2.243476153	0.67431704	1	0.961123998
2037	AC210013.4_FG013	Zm00001d013029	AT5G62990	OS04G0312100	7.174597952	17.16332549	8.822635727	21.2444902	0.001424746	0.155274289	0.670703119	13.35101383	21.47078703	7.22390984	18.889459	1.37E-08	1	0.439804318
2038	AC210013.4_FG014	Zm00001d013030	NA	OS03G0808600	29.32541017	29.31977933	23.37521137	36.02215354	0.022090094	0.301939398	0.18324785	25.28787839	39.29840379	28.3764068	34.76018319	0.334661023	1	0.934263565
2039	AC210013.4_FG016	Zm00001d013031	NA	OS03G0578200	18.47443982	33.84876484	22.14300438	37.10080092	0.167955691	0.639726709	0.478942634	24.45261147	32.65648543	22.92928198	33.05498127	0.019131778	1	1
2041	AC210013.4_FG018	Zm00001d013033	AT5G19855	OS03G0807900	220.5175808	238.0847945	70.57700231	66.28543652	0.927036999	3.07E-21	0.967389728	53.41149831	75.03635967	93.43905094	88.83632717	0.900529542	0.907578279	0.743908055
2042	AC210013.4_FG019	Zm00001d013034	AT1G58380	OS03G0807800	67.34004938	91.67619389	80.18626229	112.7338184	0.752849247	0.14883332	0.639374838	103.5695299	93.96619333	84.49262157	88.54564878	0.486399894	1	0.961123998
2043	AC210023.3_FG014	Zm00001d033597	AT5G26240	OS03G0695700	3.83462535	4.802060364	5.049071732	4.11481542	0.591867923	0.621094381	0.596913886	4.222206106	3.954456783	4.458196848	3.803922137	0.738148799	1	1
2047	AC210046.4_FG002	Zm00001d021495	NA	NA	14.94204687	0.113951363	12.8295246	0.082320791	3.34E-39	0.861611925	1	14.34427045	0.115565098	14.11629704	0	2.29E-38	0.624278416	0.550196835
2051	AC210158.3_FG004	NA	NA	NA	NA	NA	NA	NA	NA	NA	NA	1.342733833	1.050792603	0.878022181	0.841526271	0.990608298	1	1
2053	AC210168.4_FG003	Zm00001d041553	NA	OS12G0569300	1.327600972	1.440117249	2.573832566	3.114845813	0.986576398	0.002532753	0.978205471	1.562315563	2.965771995	1.973006058	2.505579472	0.374052487	1	0.869759188
2055	AC210173.4_FG002	Zm00001d032471	AT2G16485	OS10G0511800	2.451529383	2.239457291	2.082032288	1.999749174	0.568944095	0.768465836	0.919903137	2.694687927	2.759114472	1.320182058	1.835078016	0.39743916	1	0.976724962
2056	AC210173.4_FG005	Zm00001d032468	AT4G36220	OS10G0512400	2.263325331	3.192241264	4.860587183	6.494557815	0.538532417	0.002661611	0.347461223	3.054852477	3.716333847	4.773584205	3.782646811	0.991830623	1	0.94394548
2058	AC210193.4_FG002	Zm00001d043430	NA	OS01G0753800	8.143995059	15.99952218	29.95439323	49.89568624	0.874953827	3.51E-14	0.019678668	18.35959705	29.30437521	20.24743198	39.12858747	1.90E-05	0.101068145	0.858576419
2059	AC210199.4_FG003	Zm00001d046810	AT5G25150	NA	3.102211227	2.637776113	5.388152676	4.549979952	0.602131785	0.02436409	0.999615606	4.912054941	3.992850178	5.01428243	2.97810366	0.151006687	1	0.930924258
2061	AC210204.3_FG002	Zm00001d005315	AT5G23950	OS09G0571200	67.08307082	125.6946166	15.22957081	19.18003022	0.989854742	3.30E-37	0.068328872	15.73493246	14.75529875	18.08971321	17.55931353	0.896791719	0.786620224	1
2066	AC210280.4_FG002	NA	NA	NA	1.595613651	0	2.134035284	0	1.51E-11	1	1	1.902212129	0.070770875	1.395347894	0.036272194	2.17E-07	1	1
2068	AC210303.3_FG001	NA	NA	NA	40.3674748	34.48553382	63.07900865	47.68554147	0.223154748	0.042793981	0.928120024	52.35632779	45.61232149	52.62007548	46.82064734	0.912683269	1	1
2069	AC210314.3_FG006	Zm00001d047857	AT4G08230	OS03G0263700	17.50062172	16.92710707	15.11686257	12.96904577	0.440873352	0.150089305	0.843962143	18.57977545	16.92908133	19.31127534	13.59977514	0.330373508	1	0.953189578
2073	AC210517.3_FG003	Zm00001d030345	NA	OS10G0159600	8.905392699	6.313033787	6.606828183	8.279839636	0.86511437	0.167056017	0.434192638	4.364230031	2.955874797	4.745233213	4.477548298	0.416852804	0.245473504	0.598503009
2075	AC210595.3_FG004	Zm00001d045858	AT4G20260	OS01G0233000	1.928627565	3.207532929	2.639367045	3.841896132	0.359390045	0.423656493	0.899269775	1.677856529	3.519946864	2.055409469	3.580284419	0.052170325	1	0.995164683
2081	AC210663.3_FG004	Zm00001d025282	NA	OS01G0766966	1.683396333	0.038690528	0.797822302	0.087502384	0.002199824	0.586955425	0.580299048	1.222669881	0.111747615	0.806200712	0.036738265	0.000159163	1	0.997395189
2082	AC210669.3_FG001	Zm00001d009309	NA	OS06G0696400	26.15813034	11.5402077	8.300482827	4.87756383	0.000318422	1.29E-06	0.994445275	10.1343262	3.262081762	8.181524522	3.935931859	0.007361806	1	0.843457034
2087	AC210727.4_FG002	NA	NA	NA	1.501300967	1.551652107	1.426104132	1.650765015	0.51505055	0.792656753	0.809821454	1.567487304	1.184699388	1.04194791	1.668521746	0.217537963	1	0.672853029
2093	AC210816.3_FG006	Zm00001d030748	AT1G64584	OS10G0502100	NA	NA	NA	NA	NA	NA	NA	0.235932394	1.813938498	0.499314087	1.519292702	0.003161191	1	0.736997344
2103	AC210848.3_FG004	Zm00001d015469	AT2G46980	OS10G0405500	4.011663908	8.231542924	3.991817808	6.078146595	0.202672683	0.142982267	0.638338218	5.416440566	7.268170737	4.54014325	4.66030748	0.851365665	0.823537258	0.917660053
2108	AC210961.3_FG002	Zm00001d013480	NA	OS03G0702900	4.644439596	0.216785472	0.792409709	0.04189342	0.000766272	0.139861947	0.968052225	1.008009007	0.229086534	1.600263286	0.109748724	6.76E-07	1	0.747862159
2115	AC211164.5_FG003	Zm00001d006096	AT1G27290	OS09G0507400	13.38681819	19.92363204	11.33634641	13.46512211	0.831876093	0.019229852	0.543578785	11.91151043	14.06390151	13.77013613	11.1804765	0.636685937	1	0.789059681
2116	AC211164.5_FG004	Zm00001d006097	AT5G14130	OS09G0507500	0.614326398	1.047939233	2.3988795	5.568976648	0.167779392	1.28E-12	0.995652661	2.066483805	3.918634204	2.126124811	3.569016124	0.064174738	1	1
2118	AC211175.3_FG005	Zm00001d043562	AT1G26150	OS01G0738300	23.26158411	26.0201984	13.24613193	10.03947576	0.079832118	1.70E-09	0.208380461	8.124703645	9.079949544	8.071932999	7.379134143	0.701467491	1	0.985273314
2130	AC211276.4_FG008	Zm00001d013672	AT3G52060	OS03G0648100	9.278825273	5.063359124	11.94027157	9.871602505	0.142717531	0.000119149	0.649456356	10.15852302	7.845444015	10.58963655	7.925738729	0.469307794	1	1
2132	AC211327.4_FG005	Zm00001d014581	NA	NA	12.9202189	11.41093079	22.33902446	19.43346141	0.500139177	0.000706702	0.994445275	18.78713163	18.6064418	18.5908633	16.31725712	0.79417043	1	1
2136	AC211349.4_FG001	Zm00001d012787	AT3G58140	OS12G0533700	100.6496036	113.1538863	108.9453323	120.5595923	0.96090503	0.744539153	0.864840012	127.9436287	117.2442973	63.25026813	128.4761	0.000561867	1	0.133492875
2137	AC211352.3_FG001	NA	NA	NA	1.098860985	0.337613646	2.273223134	0.286315416	4.71E-07	0.900493073	0.46294556	2.345243623	0.331155522	0.792956447	0.194027477	0.025403701	1	0.951493841
2139	AC211357.4_FG004	Zm00001d018330	AT1G56350	OS03G0305700	5.099721724	8.408912252	10.37980882	11.42431191	0.908184717	0.09328748	0.223541364	12.54801126	13.18842862	10.21540972	10.1726986	0.965218807	1	1
2140	AC211359.2_FG002	NA	NA	NA	NA	NA	NA	NA	NA	NA	NA	0.872751113	1.555803555	0.587133978	1.481156222	0.010123387	1	0.93582303
2141	AC211390.3_FG001	Zm00001d030012	AT4G18030	OS10G0569300	14.38332891	16.17830984	9.021945463	12.44173302	0.507350528	0.162507875	0.92606773	9.999787454	12.55197916	8.759471413	8.306528708	0.99150684	0.841917952	0.917660053
2142	AC211394.4_FG004	Zm00001d046593	AT5G34850	OS06G0643900	54.28710302	42.29329177	61.31032342	51.02959843	0.506021579	0.223040953	0.866683388	61.20602549	51.97101124	65.33898919	48.27751566	0.421855403	1	0.997395189
2144	AC211401.4_FG003	Zm00001d033854	AT2G22795	OS03G0726400	11.43598146	10.32055497	15.93962491	15.16481696	0.639498665	0.019415175	1	15.65209002	15.12556718	13.32298386	14.65635936	0.656456937	1	1
2147	AC211413.4_FG001	Zm00001d046527	AT4G03630	OS08G0195900	0	0.501954969	0	1.465788781	9.85E-07	0.00289991	1	0	1.791509487	0	1.190046531	1.16E-08	1	1
2148	AC211467.4_FG002	NA	NA	NA	NA	NA	NA	NA	NA	NA	NA	1.308116937	0.231400037	1.618698996	0.07347653	8.72E-08	1	0.719111271
2151	AC211474.3_FG006	Zm00001d008692	NA	OS01G0168600	NA	NA	NA	NA	NA	NA	NA	0.81440227	0.109973795	0.802174302	2.295950414	0.016980667	5.13E-07	0.001804685
2153	AC211478.3_FG004	Zm00001d041886	NA	NA	0.040325277	8.677461511	0.062828183	7.34634646	5.01E-22	0.55425422	0.896928922	0.078644131	7.010730248	0.042320825	6.234680393	7.74E-26	1	1
2168	AC211652.4_FG001	Zm00001d049224	AT1G65295	OS11G0463700	2.533623988	4.782440461	4.229599056	6.933434944	0.909781885	0.095698506	0.297191535	3.265170854	4.720609677	3.523785238	4.594974539	0.011664666	1	1
2169	AC211652.4_FG002	Zm00001d049225	AT3G07220	OS11G0463600	4.027313227	3.123275062	4.803171593	5.412440061	0.672352365	0.009904405	0.497626426	5.716193715	4.557294628	4.819616728	3.915260401	0.651301361	1	1
2180	AC211737.3_FG012	Zm00001d017522	AT4G20850	OS02G0664300	47.33807084	47.36595016	37.20070129	39.59903046	0.878737546	0.256182017	0.875397268	32.80015081	39.13599582	23.71917715	44.81035865	0.000983182	1	0.643546316
2193	AC211892.4_FG002	Zm00001d034711	NA	NA	0.869127404	8.011581449	0.978187961	4.137108686	5.65E-06	0.001744587	0.422091494	0.43029798	4.351962215	0.843754175	3.220495865	3.73E-05	1	0.397293743
2194	AC211910.4_FG005	NA	NA	NA	2.027815541	1.458913352	0.56274735	0.950063336	0.425185148	0.265006204	0.351530321	1.04103781	0.650909868	0.7555102	1.118434287	0.338667953	0.732154704	0.619570217
2202	AC212023.4_FG004	Zm00001d032495	NA	OS10G0508700	8.253662817	15.54705718	44.91699689	38.06670494	0.724103688	1.62E-08	0.018437361	37.03709218	56.55033512	69.78074599	65.59014777	0.975717564	1	0.603425195
2207	AC212068.4_FG005	Zm00001d038143	NA	OS05G0401000	51.4994937	49.63932505	53.5265809	47.82317495	0.456843119	0.924362949	0.867367931	71.0742454	60.66437757	52.6576539	43.85825941	0.611346571	1	1
2209	AC212112.4_FG002	Zm00001d018005	AT5G40200	OS02G0742500	22.88968827	26.27291907	27.7076497	32.28568086	0.807516467	0.184705002	0.970929021	30.80694253	29.25729445	23.01828294	26.2759976	0.580452423	1	0.979801375
2218	AC212219.3_FG005	Zm00001d028744	AT2G38240	OS03G0289800	15.38538582	14.71482859	15.56053287	6.702138103	3.41E-05	4.74E-06	0.019685889	26.08314875	10.27625711	16.75774496	6.985182537	0.000198636	0.994813876	1
2233	AC212351.4_FG001	Zm00001d015877	NA	NA	1.133860511	0.470141251	0.60392516	0.255467787	0.332656602	0.316048985	0.968001511	1.202521581	0.554380911	0.86202376	0.436664537	0.257165581	1	1
2234	AC212353.4_FG004	Zm00001d044808	AT1G23980	OS06G0233200	6.565152097	4.603533089	5.082130651	6.701616933	0.666122389	0.046050898	0.272140702	4.691834045	5.107112332	6.249398754	5.545783463	0.828587105	1	0.936646281
2254	AC212565.3_FG001	Zm00001d008669	NA	NA	6.469121167	12.20176818	6.688600443	15.19877552	0.061685772	0.429488344	0.817062827	7.467124764	6.997772863	7.269157886	11.18609841	0.059914259	0.091106102	0.649601467
2257	AC212570.3_FG006	Zm00001d019200	AT2G47990	OS07G0224900	1.392783016	2.343609584	1.344331872	6.371510075	6.96E-06	1.81E-06	0.223309598	3.332602562	3.438314495	1.857532602	5.07802705	8.60E-05	0.402304948	0.165636061
2264	AC212684.3_FG012	Zm00001d022480	AT4G32430	OS07G0670000	1.912527788	1.426583489	1.155847323	1.008575863	0.902348321	0.3902899	0.868464939	2.1643704	1.489878258	2.842068343	1.353065553	0.054418644	1	0.929632488
2268	AC212720.3_FG006	Zm00001d045114	NA	NA	0	3.383507651	0	0.610808708	0.00256217	5.91E-09	1	NA	NA	NA	NA	NA	NA	NA
2269	AC212728.3_FG001	Zm00001d012939	NA	OS03G0823400	1.278939315	3.263481516	2.090151178	5.725354748	0.003120507	0.006326134	0.96045541	4.238055001	10.86581742	2.908864492	9.429648196	7.98E-07	1	0.976724962
2281	AC212827.3_FG005	NA	NA	NA	1.105782456	0.26315485	1.472694535	0.55507849	0.058093648	0.16636315	0.690862056	1.326634054	0.219677748	1.1684863	0.214233709	0.00089928	1	1
2283	AC212835.3_FG002	Zm00001d002772	AT1G22480	OS04G0545600	1.411291297	2.244279913	6.10361936	4.106119965	0.007114611	0.008426371	0.015211077	4.814866389	3.414381505	3.580607196	4.191044948	0.144413172	1	0.598690886
2285	AC212835.3_FG007	Zm00001d002775	AT4G17100	OS04G0542900	109.4286649	174.1236485	59.26713551	134.326338	2.13E-05	0.084013928	0.507655846	61.74526399	132.0056515	45.88550235	119.0883667	1.76E-06	1	0.979801375
2286	AC212835.3_FG008	Zm00001d002776	AT4G17660	OS04G0543000	3.102813353	0.356189888	0.240487545	0.127929755	0.609947817	0.161874639	0.398471261	2.163137088	0.401656556	1.225323643	0.036738265	1.23E-06	0.138939968	0.562955891
2288	AC212859.3_FG007	Zm00001d002933	NA	OS04G0691200	23.14825895	19.83611234	9.535396114	6.287561801	0.175030352	2.06E-11	0.845553828	12.55534326	7.11333892	9.792203623	6.023709185	0.095635355	1	1
2289	AC212859.3_FG008	Zm00001d002934	AT1G71930	OS08G0103900	10.67811369	6.765554662	3.008217253	6.661480443	0.000473265	0.891271333	5.21E-05	5.804887353	5.821801293	6.646048964	5.346791477	0.969158642	1	1
2291	AC212886.3_FG006	Zm00001d009856	NA	OS05G0155700	1.402323649	0.552278896	1.592938308	0.749784254	0.084773697	0.462619071	0.905830844	1.615563061	0.409561362	1.779929477	0.494541177	0.001817618	1	1
2297	AC213050.3_FG001	Zm00001d036689	AT5G04050	OS06G0659200	1.834765339	3.256384845	1.904372926	3.02891032	0.74962873	0.798540356	0.645039129	1.85601844	2.570734837	1.581145532	1.936025754	0.555005037	1	1
2298	AC213050.3_FG002	Zm00001d036690	NA	NA	0.543245619	0	2.445469903	1.054968273	0.000621075	1.75E-08	0.114847122	1.407487729	0.636604234	1.698282402	0.664030827	0.231215677	1	1
2299	AC213099.3_FG001	Zm00001d029249	AT5G02710	OS03G0363400	33.37500636	28.42969982	27.9367287	26.70153124	0.141720573	0.813273602	0.821529581	37.47478325	24.87158049	21.20053295	22.22159861	0.604604053	1	0.604356152
2300	AC213099.3_FG002	Zm00001d029248	AT5G04520	OS03G0363200	5.28524833	3.309850893	6.024553397	3.271324755	0.004063332	0.988752133	0.761179391	7.219358495	2.870862087	5.634703043	2.700209971	0.009532054	1	1
2310	AC213431.4_FG005	NA	NA	NA	0.125459654	1.795208815	0	0.806047287	3.70E-05	0.016364313	0.554302909	NA	NA	NA	NA	NA	NA	NA
2311	AC213432.2_FG004	Zm00001d052424	NA	OS08G0338500	0	2.315959887	0	0.674894553	0.000367917	0.000125415	1	NA	NA	NA	NA	NA	NA	NA
2313	AC213463.3_FG002	Zm00001d013523	AT1G71080	OS01G0507500	16.6475597	22.30387894	12.09240754	12.35891966	0.880960552	0.000335005	0.518105124	14.68839263	11.17530122	11.22183491	10.05099429	0.82611884	1	1
2315	AC213463.3_FG006	Zm00001d013516	AT1G10410	OS03G0693000	0.040325277	1.265526743	0.245900139	1.256612562	0.013462855	0.975193824	0.299573676	0.16510092	1.344519026	0.263400763	1.252720838	0.000621655	1	0.95198745
2316	AC213463.3_FG007	Zm00001d013517	AT1G55265	OS03G0692700	3.83167371	4.242586612	13.98653864	19.00026714	0.75678921	8.49E-20	0.999615606	20.07250864	22.92846572	21.76880778	20.54095444	0.933068998	1	0.95836126
2317	AC213463.3_FG009	Zm00001d013519	AT2G28150	OS03G0692400	1.258928697	0.830351722	0.855237892	1.86438833	0.251836652	0.009536412	0.19106887	1.140408601	1.366189783	1.18533289	1.161780131	0.977348858	1	1
2318	AC213521.3_FG005	Zm00001d032532	AT1G09940	OS10G0502400	168.8891266	300.135696	272.7542524	271.1872642	0.856069367	0.443593996	0.089334573	209.9114384	269.1953202	231.4120214	359.6994546	0.028719106	0.563181436	0.98413327
2320	AC213600.3_FG002	Zm00001d040449	NA	NA	6.376345918	9.447140209	13.05165142	15.89490892	0.742338416	0.001727535	0.651494598	17.09513737	14.56790847	11.34696569	11.51529105	0.910808528	1	0.993101077
2323	AC213612.3_FG001	Zm00001d045877	NA	NA	38.89565872	37.35445966	109.6055064	70.33458799	0.031599184	2.49E-05	0.364965726	100.9026889	96.4664194	168.4615447	111.815869	0.378812494	1	0.88108566
2324	AC213612.3_FG002	Zm00001d045876	NA	NA	50.24017064	13.83220732	52.47166041	15.82933093	3.28E-12	0.510225845	0.839109649	49.22254341	10.76423588	53.44202144	9.736469399	1.56E-14	1	0.961123998
2327	AC213621.5_FG004	Zm00001d038373	AT1G14970	NA	0.594344922	0.687728762	0.732287822	2.746952802	0.174854324	1.62E-05	0.700909937	1.595344365	1.431099514	1.770287537	2.007501047	0.699550256	0.892624388	1
2331	AC213654.3_FG001	Zm00001d043183	AT2G40830	OS01G0802000	59.06810352	32.23503668	54.94090362	34.06578698	0.011175497	0.695488897	0.768354621	64.41175439	30.79048048	51.88658259	28.90623755	0.015086892	1	1
2332	AC213654.3_FG003	Zm00001d043181	NA	OS01G0802200	3.163810363	4.800368492	2.814320111	2.007963708	0.084226699	0.000121203	0.036236024	2.929971565	2.395041787	2.576562542	2.308289493	0.967732673	1	1
2334	AC213654.3_FG005	Zm00001d043187	AT3G51940	OS01G0801200	1.742498833	2.034591112	1.650353897	2.313729489	0.596003237	0.626193504	0.936958661	1.407885601	2.256083382	1.427119702	1.826743102	0.492975341	1	0.982801331
2335	AC213654.3_FG006	Zm00001d043186	NA	NA	NA	NA	NA	NA	NA	NA	NA	0	0.917913913	0	1.284661436	4.17E-09	1	1
2351	AC213857.4_FG003	Zm00001d031419	AT4G27280	OS01G0783700	1.105151187	1.221211555	2.131328988	2.203884891	0.813136304	0.049833284	0.989767266	1.869183327	1.775160191	1.42241125	2.109380928	0.176912757	1	0.861132751
2352	AC213884.3_FG001	Zm00001d037993	AT1G07140	OS05G0350600	48.17538632	43.45003033	19.72401409	23.63007645	0.708190793	7.87E-05	0.645647757	23.45623726	27.38587611	21.60489743	21.50037302	0.904329177	1	0.984451079
2353	AC213884.3_FG002	Zm00001d037994	NA	OS05G0350900	0.452183365	0.973480436	0.609337753	1.422429312	0.425422303	0.233550019	0.900805676	0.776021239	0.762657483	0.649479634	1.134308924	0.122761696	0.967584086	0.840663742
2356	AC213981.3_FG001	NA	NA	NA	1.220076615	0.922288438	1.75435989	1.924960313	0.685304522	0.023759048	0.974469061	2.912430681	1.623296631	1.850069993	1.128304367	0.343030923	1	1
2361	AC214119.3_FG009	Zm00001d018937	AT5G48120	OS07G0177100	10.69878018	12.51162085	11.7653185	17.06563788	0.385772107	0.073193974	0.935288398	13.54386172	15.02136567	11.20046982	12.98465853	0.339270178	1	1
2368	AC214168.3_FG001	Zm00001d003755	AT2G36010	OS04G0416100	0.040325277	0.614368288	0.125656366	1.411383521	0.010589653	0.019390638	0.822591665	0.315733245	1.17302837	0.152860794	1.84187692	4.40E-08	0.498358505	0.596582712
2375	AC214266.3_FG002	Zm00001d024093	NA	NA	3.462128086	3.116398251	6.226569429	6.582633263	0.905926185	0.000188573	0.94357505	3.86696861	5.765863207	3.347255919	4.096759164	0.548490558	1	0.966417726
2376	AC214267.3_FG004	Zm00001d032918	NA	NA	1.606627478	1.568690305	6.115027905	2.15397862	6.47E-06	0.274087206	0.025961797	5.440031723	1.393130731	3.634508873	1.306868905	0.004072378	1	0.891169208
2379	AC214350.3_FG007	Zm00001d016619	AT5G13430	OS02G0520800	53.87261072	39.86117227	41.32263184	35.53497462	0.109973637	0.645350725	0.978588918	51.63489612	34.47813522	51.01044257	39.98675199	0.446494972	1	0.998779551
2382	AC214358.3_FG001	NA	NA	NA	4.062400885	1.313664416	3.535782746	0.760147442	1.35E-06	0.148689138	0.6969107	4.00679258	0.932914002	3.993483018	1.054361765	1.10E-05	1	1
2384	AC214360.3_FG001	Zm00001d041082	AT1G79460	OS02G0571300	NA	NA	NA	NA	NA	NA	NA	1.765142563	0.148637032	2.503458218	0.240635822	2.45E-06	1	1
2390	AC214448.3_FG007	Zm00001d042950	AT3G09570	OS01G0836800	38.02388059	36.62580118	19.8117823	23.36134242	0.988818223	0.002239145	0.958413162	22.96336762	17.79207272	22.77881344	15.95368731	0.233391789	1	1
2399	AC214507.3_FG001	Zm00001d025706	AT4G13070	OS06G0304500	7.633076064	36.06410804	8.278832454	59.48515742	5.79E-24	0.000374209	0.434364089	9.994431831	40.10159608	6.696583951	44.05488862	4.02E-19	1	0.616484269
2405	AC214534.3_FG010	Zm00001d042389	NA	OS01G0912900	1.430430847	1.552530568	0.486387684	1.04382164	0.309609274	0.260590423	0.654583972	0.903897848	0.937001326	0.900060217	0.948478565	0.800466844	1	1
2409	AC214635.3_FG002	Zm00001d050862	AT1G22040	OS02G0574900	28.74427692	23.3736555	13.21636266	12.12710165	0.853220584	4.52E-05	0.793792454	10.78752288	12.85828962	14.06007589	11.20454741	0.525776442	1	0.747422436
2411	AC214635.3_FG006	Zm00001d050864	NA	OS02G0575000	6.662773495	12.83220767	0.732287822	1.385325763	0.169200306	1.09E-25	0.972704428	1.498684886	0.54728563	1.86022785	0.725772991	0.024403249	1	1
2412	AC214640.3_FG003	Zm00001d021379	AT1G15810	OS02G0803200	11.72936561	9.228014654	11.12562812	13.68225929	0.501495483	0.018330898	0.297466885	13.03600313	14.22760243	14.03122436	14.69202769	0.795304849	1	1
2415	AC214648.3_FG003	Zm00001d010982	AT3G45600	OS05G0122800	21.27590477	21.14284603	53.69458179	42.36653433	0.268259561	2.19E-06	0.691453821	65.34465643	42.74513465	65.99062733	42.02142045	0.077968442	1	1
2425	AC214771.3_FG003	Zm00001d016103	AT1G68380	OS02G0327500	1.408251525	2.471600462	0.551922164	1.74624	0.062737524	0.206839833	0.804184303	0.501707813	1.052836265	0.358683263	0.8341235	0.07384004	1	1
2428	AC214817.3_FG004	Zm00001d038487	AT3G08680	OS05G0480400	9.850388748	39.31205079	13.55486025	25.45762056	0.015373505	0.007431113	0.003269433	7.034760834	13.51935208	6.938545334	15.02870567	9.13E-08	0.718470074	0.845471471
2437	AC215201.3_FG003	Zm00001d042285	NA	OS01G0925700	0.591696618	3.253320128	0.120243773	0.338180301	0.319745414	1.85E-11	0.837720262	NA	NA	NA	NA	NA	NA	NA
2438	AC215201.3_FG005	Zm00001d000399	AT2G28000	OS12G0277500	463.0703876	787.3285885	678.4622256	1177.825191	0.278291439	0.007623567	0.416665059	697.5650178	925.0126154	290.7366802	1055.964665	1.30E-10	1	0.010901286
2441	AC215244.3_FG002	Zm00001d052700	AT2G17390	OS08G0539600	118.0187489	110.8564377	76.1488103	94.98229738	0.679649209	0.359106971	0.71167964	92.91577702	87.48183717	80.24132713	80.69802737	0.92588277	1	1
2442	AC215260.3_FG001	Zm00001d039842	NA	OS07G0617100	52.48621943	22.15691539	72.90185557	35.61097933	3.10E-10	0.00238775	0.837516475	73.29009781	25.21643913	74.39155619	29.18873843	5.31E-05	1	1
2443	AC215260.3_FG003	Zm00001d039840	NA	OS08G0543400	37.39064418	24.01411663	28.18862479	21.83287871	0.690925434	0.659826887	0.485417394	30.15646394	29.59020066	29.28316485	25.18631858	0.80478574	1	0.987456648
2444	AC215260.3_FG004	Zm00001d039841	AT3G02770	OS02G0762100	42.90846546	48.44154526	31.86900798	36.80451655	0.787569399	0.108803365	0.997964446	43.33668755	41.24214423	36.97354161	43.25670616	0.454559621	1	0.973994028
2459	AC215690.3_FG002	Zm00001d025170	AT2G43710	OS04G0379900	13.06638469	14.24017139	11.61201581	17.86631929	0.344861841	0.245609688	0.78000654	18.79070908	12.69070646	11.64130547	12.45724461	0.748882915	1	0.67544841
2460	AC215723.3_FG001	Zm00001d007548	AT1G06580	OS04G0349600	0.712672448	2.718881469	1.718594674	5.641418118	9.02E-05	0.000445191	0.868875805	2.068038397	5.46110895	1.737184568	4.608901468	0.000261509	1	1
2468	AC216010.3_FG001	Zm00001d041833	AT1G09800	OS12G0194800	4.357287368	4.065677786	8.86922613	9.587928307	0.924751808	3.00E-06	0.896928922	11.03263865	8.576752114	8.681852903	6.065245118	0.27528818	1	1
2470	AC216067.3_FG002	Zm00001d053010	AT1G19910	OS11G0169900	137.4112895	149.5610375	123.2738687	142.6577634	0.774459951	0.844439173	0.991117228	146.1471351	136.216188	126.0527337	128.3178135	0.806893541	1	1
2483	AC216247.3_FG005	Zm00001d029272	AT3G54010	OS03G0367000	5.091625144	7.198476414	4.510681052	5.130972161	0.8937925	0.077827134	0.574208271	4.651821829	4.661664592	2.545081616	4.417479095	0.0629192	1	0.682346517
2490	AC216369.3_FG002	NA	NA	NA	NA	NA	NA	NA	NA	NA	NA	1.794303332	0.035385437	1.170665631	0	1.05E-07	1	0.922103062
2493	AC216724.3_FG003	NA	NA	NA	NA	NA	NA	NA	NA	NA	NA	1.544049331	0.07840584	2.122522486	0	2.51E-12	0.916798764	0.608911137
2501	AC216867.3_FG003	NA	NA	NA	0.616524244	1.126638473	1.16667251	1.044605086	0.642134752	0.868133834	0.335206417	1.5258166	0.969378805	1.92841407	1.362469562	0.867092026	0.827796495	0.979557753
2503	AC216870.3_FG005	Zm00001d037001	NA	OS03G0803700	1.065667837	7.67767034	0.680284826	8.635612529	8.57E-16	0.581177807	0.612777895	0.692854122	8.72126212	0.732623996	7.445781878	7.08E-16	1	0.979748756
2505	AC216871.3_FG004	Zm00001d008496	AT3G18170	NA	7.704754424	6.828664971	15.71924815	10.90346251	0.000247966	0.016722783	0.085999363	10.87008714	6.388109577	12.75853639	9.837884053	0.014366259	0.016220439	0.430634881
2516	AC217050.4_FG001	Zm00001d032229	AT3G02510	OS08G0430700	47.09229334	51.6978972	51.76139582	57.29017837	0.953100311	0.493296983	0.957186663	67.4083504	65.22428579	48.79665921	60.80000979	0.309050542	1	0.940880434
2517	AC217050.4_FG004	Zm00001d032226	AT1G68580	OS08G0431100	35.30057865	33.04122906	29.25187467	27.02232315	0.774459951	0.274365585	0.996905132	32.22445246	27.47991269	28.26392314	25.04855287	0.781159411	1	1
2518	AC217050.4_FG006	Zm00001d032231	AT3G02520	OS08G0430500	185.3585662	202.8968122	60.30777879	74.29088666	0.912510483	2.69E-13	0.97557686	58.17664226	63.0897503	55.59610656	65.01064259	0.531202333	1	1
2519	AC217050.4_FG007	Zm00001d032230	AT1G31950	OS03G0348200	36.67267418	30.72984746	101.211097	72.29621781	0.007509912	1.82E-09	0.555659161	98.94215757	64.92848374	60.76092966	75.76958956	0.258410102	1	0.356627778
2523	AC217121.3_FG007	Zm00001d050335	AT2G04620	OS08G0422200	3.745007148	3.440994282	2.694076338	3.06762101	0.721474869	0.735029441	0.763090517	2.96513332	2.55928239	2.735978868	2.480437777	0.946278018	1	1
2524	AC217241.3_FG004	NA	NA	NA	0.603914697	0.926528881	0.543803273	1.204848519	0.481421394	0.525469665	0.996905132	0.93692665	1.192604194	1.102446486	0.470935493	0.13583426	0.469820275	0.469280311
2525	AC217252.3_FG005	NA	NA	NA	0.823476377	0.749752121	1.281503689	1.423503639	0.980687801	0.062272095	0.94642682	1.611220565	1.119789657	1.307103919	1.073827179	0.802793654	1	1
2532	AC217271.3_FG001	Zm00001d052488	AT1G03250	OS11G0147100	8.179905297	12.78736496	13.00835068	14.04976057	0.765620358	0.560142589	0.540729335	12.78831345	13.36122974	12.2011792	13.42576257	0.648404766	1	1
2533	AC217271.3_FG002	Zm00001d052489	AT4G08580	OS02G0280100	26.13932256	24.73577736	15.53771578	17.27035242	1	0.027744596	0.93143877	19.2792951	19.47211696	15.17772094	21.06516564	0.149763142	1	0.883955727
2535	AC217293.3_FG005	Zm00001d007743	AT1G03670	NA	0.134427303	0.41557688	0.062828183	4.277841163	1.18E-14	2.18E-15	0.088361786	0.192052145	2.590580503	0.0387185	3.102328806	5.63E-16	1	0.578371366
2536	AC217293.3_FG007	Zm00001d007745	NA	OS11G0690066	0.762567499	12.27176667	2.887973481	51.34149112	4.76E-38	2.52E-22	0.998911757	4.586195598	45.53004402	3.039188874	43.55917382	2.60E-30	1	0.897677589
2539	AC217300.3_FG005	Zm00001d028702	AT3G12370	OS03G0284400	188.9650305	114.5012723	172.6603688	140.506585	0.055566475	0.163321923	0.741634477	195.6610483	137.3124452	140.2887875	154.7384206	0.640797148	1	0.680624118
2545	AC217358.3_FG003	Zm00001d034797	AT3G59630	OS11G0265600	7.492329417	4.180651048	11.78967517	9.372435575	0.457968155	9.22E-06	0.395891562	14.50078688	8.471148013	10.13529501	9.438369478	0.924337383	1	0.728795747
2546	AC217358.3_FG005	Zm00001d034795	AT1G03860	OS03G0841700	230.7134998	61.47936994	11.97004083	30.18307794	0.001146681	6.32E-07	5.69E-16	24.92262769	28.07293178	13.85524324	28.32610824	0.000500722	1	0.573152981
2547	AC217358.3_FG007	Zm00001d034801	AT4G10020	OS03G0842900	0.99070536	0.927550781	0.428972094	0.129395804	0.165886936	0.000549223	0.489680694	NA	NA	NA	NA	NA	NA	NA
2550	AC217358.3_FG010	Zm00001d034804	AT2G02410	OS03G0843200	26.81962969	27.1692932	23.16062008	22.21249717	0.776161696	0.254404595	0.90628744	21.75751048	23.89648259	23.97986728	27.97121984	0.38755668	1	1
2551	AC217358.3_FG011	Zm00001d034805	AT3G20920	OS02G0435000	26.56532834	28.09682026	21.88781864	28.72035896	0.44129681	0.841217103	0.801892126	27.393312	24.3326503	18.1271027	22.23314165	0.424827494	1	0.909041859
2559	AC217401.3_FG001	Zm00001d033650	AT3G18070	OS03G0703000	19.37052846	25.58912309	36.51192471	38.05791778	0.726268707	0.006891925	0.383207914	48.24136741	38.17507519	23.33334865	29.7341108	0.16219888	1	0.537493789
2560	AC217401.3_FG002	Zm00001d033651	AT3G18070	OS03G0703100	39.77604258	56.70182408	14.46480743	25.23677654	0.064170393	2.02E-08	0.937406988	16.36628266	20.26830973	17.1482217	18.78676113	0.666807932	1	1
2561	AC217401.3_FG003	Zm00001d033652	AT5G10290	NA	49.52947034	88.87490742	46.54007732	60.73365335	0.346846952	0.016129305	0.413383639	47.86014533	58.56611006	40.79941534	54.65010614	0.184485138	1	1
2564	AC217499.3_FG001	Zm00001d044307	AT5G35460	OS01G0585100	72.6679794	68.12610363	64.82832881	67.6065222	0.946163474	0.95804831	0.940690978	73.00765296	62.79691588	61.02717275	53.26230441	0.778906153	1	1
2566	AC217499.3_FG003	Zm00001d044309	NA	OS07G0646000	147.0809195	146.2856887	176.5889856	122.1382691	0.034216452	0.289478154	0.34281261	179.4148097	180.4785292	248.5642443	188.179426	0.349935355	1	0.864584693
2569	AC217553.3_FG008	Zm00001d004416	AT2G19910	OS01G0197900	1.372170273	1.955825839	1.226794396	1.267266631	0.864930758	0.160984216	0.901509438	1.538654011	1.409428756	1.049244393	1.364142523	0.522475379	1	0.976815175
2570	AC217556.3_FG003	Zm00001d014280	NA	OS10G0167500	21.76714037	16.09683177	26.99584554	20.48550333	0.064137443	0.167116855	0.958639645	28.62228643	20.73694378	17.59166293	18.56188748	0.748152608	1	0.772525393
2574	AC217665.3_FG005	Zm00001d050755	AT1G33830	OS02G0557100	40.62061655	43.95396503	34.76239406	37.14337945	0.83869442	0.382810957	0.991117228	47.81621579	39.10026421	35.78313724	30.94828346	0.714842963	1	1
2575	AC217811.3_FG002	Zm00001d050694	AT1G43710	OS02G0541325	0.477010991	0.766428002	1.172085104	0.710140329	0.293183809	0.925403216	0.31318052	NA	NA	NA	NA	NA	NA	NA
2576	AC217811.3_FG003	Zm00001d050694	AT1G43710	OS02G0541325	1.892183987	5.017363436	4.980830956	9.126749213	0.013799026	0.001089092	0.60989641	3.789006736	7.85852804	3.398871047	7.253702108	0.001305128	1	1
2580	AC217840.3_FG001	Zm00001d016543	AT2G17695	OS03G0107600	23.20067453	20.57903093	28.8039585	30.94268343	0.987005836	0.006577958	0.807710145	31.69330569	21.0568926	28.36348785	22.05673894	0.465765237	1	0.992568828
2581	AC217841.3_FG001	Zm00001d040906	NA	NA	NA	NA	NA	NA	NA	NA	NA	0.686198185	0.593583831	0.714188286	1.437947329	0.080603401	0.15229814	0.695718099
2582	AC217842.3_FG001	Zm00001d005135	AT4G26610	OS09G0258500	18.6804022	17.60839776	13.32790419	14.21924097	0.975577788	0.263314931	0.905549143	12.48748018	11.8365329	12.75363647	12.16149869	0.989498721	1	1
2585	AC217887.3_FG003	Zm00001d047247	NA	OS03G0398250	1.089893337	0.288607902	0.609337753	0.830638996	0.889134665	0.023740536	0.118012836	0.577313156	0.499959332	0.509696978	0.312714138	0.6847117	1	1
2586	AC217887.3_FG004	Zm00001d047245	AT1G10580	OS03G0397500	3.798000962	3.552891456	2.147566768	2.427390473	0.897444867	0.118173629	1	3.049751131	2.388486188	1.849055699	1.953298605	0.737465578	1	0.974722407
2587	AC217887.3_FG005	Zm00001d047245	AT1G10580	OS03G0397500	13.66334806	11.52590307	9.273258195	11.89007919	0.629498982	0.834070084	0.483085423	12.26327776	10.35128165	9.973714737	10.07591562	0.878446576	1	1
2592	AC217910.3_FG001	Zm00001d032291	AT4G39700	OS08G0403300	1.679994235	3.808883602	5.133550289	8.466241669	0.451137724	6.14E-05	0.316028844	2.081279876	3.228096803	3.150360422	3.87833081	0.083303142	0.765170622	1
2597	AC217947.4_FG002	Zm00001d050218	AT4G30210	OS08G0243500	178.783723	236.0806622	77.22559166	127.5933667	0.030537028	1.38E-05	0.754694426	62.2089826	99.26159727	47.46665503	109.8002567	4.92E-06	1	0.652529642
2599	AC217962.3_FG005	Zm00001d021142	NA	OS09G0514700	38.90427212	33.03247636	25.2155894	18.54343724	0.135929859	0.000306103	0.854288217	22.76504782	20.10026418	20.1915745	16.38662327	0.589326826	1	1
2600	AC217965.2_FG012	Zm00001d008641	AT3G27750	OS01G0158100	3.555686976	8.517360631	5.992077836	13.6645256	0.005673531	0.003445188	0.731153193	11.68206927	14.8353884	5.605501726	11.48850172	0.000372679	1	0.671254196
2604	AC217975.3_FG001	Zm00001d022274	AT3G06483	OS07G0637300	155.2316656	133.2657576	192.1518038	154.428743	0.639498665	0.765754082	0.973050766	173.3211328	183.3185132	199.1634634	204.3413522	0.701467491	1	1
2606	AC217977.3_FG001	Zm00001d032358	AT3G07390	NA	0.080650553	0.70206456	0.122950069	0.768943738	0.011254814	0.937873783	0.952594427	0.08226128	1.005458697	0.459006467	1.782190369	0.000233961	0.665694113	0.74621855
2607	AC217977.3_FG003	Zm00001d032357	AT5G03905	OS08G0363800	33.54899034	21.00798873	27.95084354	17.77884846	0.003992182	0.38162675	0.959104654	44.07975039	20.59522412	25.11991704	17.87545701	0.228900031	1	0.75808228
2611	AC218035.3_FG001	Zm00001d010243	AT5G49820	OS05G0419200	17.56510371	23.45949568	22.28972776	20.60478083	0.431829753	0.563660995	0.21663516	19.43674467	13.7396865	18.41959062	15.06769003	0.635749565	1	1
2612	AC218035.3_FG004	Zm00001d010243	AT5G49820	OS05G0419200	5.076998561	4.579266153	6.360344685	2.289388411	3.21E-06	0.002369346	0.010341014	5.633277483	1.900788828	3.875406147	3.289503004	0.751014067	0.31180446	0.229380885
2614	AC218093.3_FG005	NA	NA	NA	0	6.785459477	0	6.643386589	1.30E-25	0.977812105	1	0.037802671	6.606065735	0.07182147	5.395209734	2.23E-22	1	0.974386001
2619	AC218457.2_FG013	Zm00001d008654	AT2G47410	OS03G0306200	43.21265803	43.00020071	37.076795	35.96613524	0.999948695	0.312990521	0.97456206	31.87796076	31.45010467	31.5740826	30.348736	0.979350225	1	1
2620	AC218900.3_FG001	Zm00001d031805	AT1G19190	OS08G0475400	2.789389447	1.018245736	1.653060194	1.339425918	0.287534749	0.48147896	0.552575343	1.746805935	1.892074497	2.202064523	1.359536181	0.208489307	1	0.730722951
2626	AC218972.3_FG001	Zm00001d012511	AT2G40730	OS01G0819900	36.93157945	41.43872777	35.82235428	29.83992599	0.194814342	0.04079606	0.353180917	38.75656334	31.26493596	32.82010467	23.0501002	0.22737343	1	0.990593335
2627	AC218972.3_FG002	Zm00001d012512	NA	OS01G0819700	2.336995423	2.448717743	0.431678391	0.49470819	0.821240908	2.99E-06	0.919903137	NA	NA	NA	NA	NA	NA	NA
2628	AC218972.3_FG004	Zm00001d012514	AT3G08680	OS01G0819100	6.963407045	8.079723851	9.595518	16.80229539	0.082847171	9.02E-06	0.663335823	6.779726767	6.307184191	6.114033668	10.82472031	0.00439117	0.066597384	0.33403301
2629	AC218972.3_FG007	Zm00001d012517	AT2G38610	OS01G0818300	0.346465386	1.867909706	0.306022025	1.152200189	0.161332159	0.121390858	0.6524393	0.656535648	1.321935243	0.20238627	1.008494238	0.003421753	1	0.845995115
2633	AC218998.2_FG001	Zm00001d048875	NA	NA	3.530648693	0	6.628478556	0	1.36E-32	1	1	5.93432475	0	5.651490724	0	1.71E-24	1	1
2634	AC218998.2_FG003	Zm00001d048880	AT4G19890	OS11G0607100	0.442373791	0.47094329	1.576700527	2.374200631	0.191169369	7.81E-07	0.765598377	2.032696154	1.806573375	2.013313679	1.451354657	0.59253899	1	1
2635	AC218998.2_FG007	Zm00001d048876	NA	OS04G0369100	51.68164446	47.2239148	85.25119894	72.24480804	0.568891042	0.004161375	0.98134512	69.87455276	64.79800179	79.28123069	59.01058011	0.353871438	1	0.933183472
2637	AC219006.2_FG006	Zm00001d010985	AT3G10290	OS05G0121900	0.381704713	0.60003249	1.63952871	1.053110501	0.112079312	0.162749632	0.225932424	1.843284926	1.47820724	1.201921521	1.052963551	0.986131197	1	1
2638	AC219006.2_FG007	Zm00001d010986	AT2G28560	OS05G0121700	NA	NA	NA	NA	NA	NA	NA	0.714884491	0.861178831	0.382734504	0.932878675	0.065164395	1	0.864584693
2640	AC219020.4_FG002	Zm00001d037015	AT2G40260	OS06G0543200	2.232119371	1.618498087	1.909785519	1.072419774	0.076055552	0.242946328	0.733331334	1.445541284	0.938775146	1.931459109	0.892466212	0.051511076	1	0.953713488
2646	AC219061.2_FG007	Zm00001d025746	AT2G43250	OS04G0490700	28.77301609	16.47408143	13.81699817	11.04960982	0.352878908	0.025843317	0.450000544	16.63433802	11.33791025	14.74419931	10.31290629	0.215283583	1	1
2658	AC220927.3_FG007	Zm00001d018107	AT1G35140	OS02G0757100	7.223499409	5.158503994	2.278635727	6.11687468	0.089298673	0.449203709	0.084702871	2.729347914	8.659437634	2.837027639	3.332957597	0.55767342	0.008536041	0.129090204
2659	AC220927.3_FG008	Zm00001d018110	NA	NA	7.784538454	0.033131901	20.04744061	0	2.24E-57	0.379163932	0.484546002	19.16099014	0.037159258	17.6963114	0.047074417	6.47E-43	1	1
2662	AC220970.4_FG002	Zm00001d012808	AT5G60720	OS03G0859900	17.89124535	17.84105708	14.26220804	15.30841843	0.065498031	0.10654162	0.108894204	8.261702816	7.389647291	6.193599535	9.083354951	0.000189742	0.977912321	0.387312259
2663	AC220972.3_FG001	Zm00001d040638	AT1G53820	OS01G0311100	0.221005732	1.180400805	0.185778252	0.869208594	0.075987536	0.456478796	0.929476919	NA	NA	NA	NA	NA	NA	NA
2668	AC225147.4_FG002	Zm00001d034628	AT3G09680	OS03G0818400	21.07983869	21.99559549	25.65809297	33.70207627	0.671600991	0.006096881	0.893242514	27.60607309	26.41091757	22.44406942	28.37696104	0.264997539	1	0.901179058
2669	AC225147.4_FG003	Zm00001d034627	NA	OS03G0818300	16.3108449	11.82744178	10.49734629	13.35561734	0.552358227	0.468489572	0.181366226	14.16009457	10.96756433	13.60480495	9.723858109	0.283207609	1	1
2671	AC225176.2_FG003	Zm00001d025612	NA	NA	13.08898462	20.47041932	13.69463146	7.469235713	0.004353141	9.69E-10	0.000605889	18.48781944	9.471079206	19.72499239	8.109155309	0.0003212	1	0.970813819
2674	AC225185.3_FG004	Zm00001d041088	AT1G12150	OS12G0271600	14.16046306	11.28278608	8.682864519	9.417520423	0.989986856	0.378579665	0.649456356	9.242032447	9.537261816	7.678549201	10.59200687	0.191070965	1	0.932610161
2676	AC225193.3_FG003	Zm00001d047042	NA	OS10G0572900	3.100013381	5.712847469	2.202276061	3.444471752	0.439354109	0.016733981	0.72049903	2.458798625	2.419784302	3.039005208	2.401697509	0.700880134	1	0.990274683
2677	AC225193.3_FG004	Zm00001d047043	AT1G62970	NA	4.5778135	7.209353027	5.765121774	6.990173147	0.474187721	0.858812523	0.745981739	5.574815153	7.791523376	5.54058558	6.03357842	0.74770098	1	0.922075233
2678	AC225205.3_FG003	Zm00001d020828	AT1G13640	OS09G0474800	10.60383623	25.10026216	8.254475783	16.66447762	0.004099959	0.021515549	0.698821459	9.036882417	18.42867791	15.10285658	11.47503833	0.37513872	0.53271368	0.029191095
2685	AC225354.2_FG004	NA	NA	NA	18.42833763	16.44444161	22.71657692	22.71800965	0.444477377	0.034405545	0.98659424	23.31028111	18.6420302	26.94736723	21.15124889	0.586896519	1	1
2687	AC225363.3_FG004	NA	NA	NA	NA	NA	NA	NA	NA	NA	NA	1.481859759	1.540482355	2.167055565	2.032833222	0.811805614	1	1
2694	AC225718.2_FG004	Zm00001d014492	NA	OS02G0630250	0.754681577	0.543864042	0.55462846	0.617456351	0.170054466	0.812937713	0.703345882	0.541392553	0.680434161	0.546402273	0.52787999	0.930594777	1	1
2695	AC225718.2_FG006	Zm00001d014491	AT4G27280	OS06G0683400	30.0016739	25.4469955	3.885105519	3.96871131	0.183529961	6.83E-29	0.539660546	4.688648269	2.79277736	3.402047132	3.62149123	0.556499055	0.751722741	0.479877798
2704	AC226227.2_FG003	Zm00001d025804	NA	OS04G0505200	0.468283142	0.690365128	1.407160055	1.484807173	0.545416908	0.030845572	0.584281666	1.024289275	0.662632157	0.794877819	0.751051636	0.593324864	1	0.864584693
2706	AC226227.2_FG005	Zm00001d025807	AT3G50120	OS04G0505400	1.901993561	1.604172679	1.584819418	1.577099429	0.638602855	0.98831179	0.987419323	1.212975156	1.000676919	2.00361283	1.247923171	0.286323816	1	0.979801375
2707	AC226230.2_FG001	Zm00001d019920	AT5G19400	OS08G0305300	119.8598241	119.2553268	66.94941597	53.37961647	0.315858245	3.69E-08	0.741634477	71.66227114	49.91380721	63.0257897	47.59478759	0.396716675	1	1
2709	AC226235.2_FG001	Zm00001d040173	AT1G19540	OS01G0106300	27.89107349	24.9768053	28.51030124	29.95014815	0.085974283	0.583935819	0.471550938	20.98343579	19.96073796	27.05299173	22.36860689	0.6093096	1	0.92933514
2710	AC226235.2_FG002	Zm00001d040172	NA	OS01G0106500	32.35646729	31.94855743	21.80546302	25.21227403	0.84520067	0.13087686	0.970237666	30.27183342	24.55458932	21.52939241	25.16236098	0.521372267	1	0.846611953
2711	AC226235.2_FG003	Zm00001d040171	NA	OS01G0106600	26.62828794	28.9673355	13.34414197	21.19594619	0.059039455	0.065677759	0.440167539	14.33539818	19.6244805	9.140826446	14.19948775	0.037136667	1	1
2713	AC226248.1_FG002	Zm00001d010234	AT1G11050	OS05G0423500	3.134650581	1.697493611	1.781422857	1.825919573	0.645520367	0.817250733	0.643252256	2.193601565	1.60108619	1.91779076	1.81934033	0.973301126	1	0.976815175
2717	AC226368.2_FG006	Zm00001d029255	AT5G18950	OS03G0363700	0.376618762	0.79824172	0.303315728	1.215894311	0.039011912	0.240736811	0.783542315	NA	NA	NA	NA	NA	NA	NA
2718	AC226373.2_FG009	Zm00001d038586	NA	NA	NA	NA	NA	NA	NA	NA	NA	1.783883258	0.076362178	1.398193884	0.297114248	0.000887499	0.716995575	0.556874485
2719	AC226373.2_FG010	Zm00001d038587	AT2G33835	OS05G0497500	14.7246546	16.78061736	18.909954	41.33434024	6.25E-06	6.80E-10	0.019864149	18.52623397	36.27516064	14.42768828	29.5499534	0.000662656	1	1
2731	AC229978.2_FG002	Zm00001d005638	AT2G20010	OS09G0346700	2.030463845	0.872480655	1.459163052	0.956319256	0.208741665	0.831314021	0.854706425	1.768077454	0.90188573	0.86361288	1.128304367	0.565554854	1	0.527036094
2733	AC230011.2_FG001	Zm00001d041361	NA	NA	NA	NA	NA	NA	NA	NA	NA	0.844211795	0	1.057039253	0	1.75E-07	1	1
2734	AC230011.2_FG002	Zm00001d041362	NA	OS01G0536501	43.52093104	64.95765051	31.6729879	71.86340936	3.18E-07	0.409489176	0.091986503	35.22358461	67.17300747	27.39137268	50.27816833	0.004341539	1	1
2735	AC230013.2_FG002	Zm00001d043938	AT2G34060	NA	0.6794793	0.859243179	1.707769487	3.866980405	0.260402123	1.29E-08	0.891725317	2.084897025	3.143559977	1.950618231	2.763953372	0.011019771	1	0.976724962
2736	AC230013.2_FG007	Zm00001d043942	NA	NA	43.72386006	46.1222422	72.3406478	84.66529085	0.876395436	4.33E-06	0.934293551	79.12866331	83.27886007	62.46590295	78.87670573	0.199477558	1	0.974386001
2746	AC231180.2_FG001	Zm00001d009716	AT1G01440	OS05G0586400	5.112869862	4.491416053	7.303350789	12.15967171	0.468229172	1.28E-08	0.577009091	5.300905796	5.668047883	5.263481387	6.419112537	0.029190708	0.777274635	0.783135989
2747	AC231180.2_FG006	Zm00001d009717	AT4G23820	OS05G0587000	0.788237051	0.663374032	2.688663745	2.525696715	0.339623866	9.58E-06	0.909982023	1.052795092	1.461318261	1.827607873	1.905017299	0.699203142	1	0.993951526
2750	AC231226.2_FG007	NA	NA	NA	1.01493086	2.552134029	0.549215867	2.379923736	0.001071561	0.839719459	0.714382661	0.552822359	2.122665009	0.583531653	2.705802831	8.47E-06	1	1
2758	AC231745.1_FG003	Zm00001d045298	NA	OS06G0129600	13.69145072	27.03443567	22.94082668	43.76797837	0.009955553	0.000910857	0.764528204	47.11980206	62.34963243	44.39765322	65.63937473	0.034526411	1	1
2759	AC231745.1_FG004	Zm00001d045294	AT1G08030	OS06G0158200	30.71202622	33.39979193	24.53047534	16.81773933	0.016624919	1.16E-05	0.1297492	26.35577165	17.64132919	27.80082291	15.77032341	0.021378095	1	0.962510686
2760	AC231747.1_FG001	Zm00001d025210	AT2G05170	OS04G0382700	19.9746875	20.31982025	12.5192567	19.51149359	0.131345414	0.911877504	0.447024781	17.77105288	20.16032929	15.3285356	19.2475219	0.318115463	1	1
2764	AC232238.2_FG004	Zm00001d012294	AT1G08320	OS01G0859500	13.91417399	2.16946919	6.300806158	6.76565383	0.952683308	4.91E-08	7.93E-10	8.64282632	7.4442246	8.340199896	5.660712504	0.224766705	1	0.936646281
2770	AC232393.1_FG009	Zm00001d018490	NA	OS02G0818800	1.781380057	10.5773039	1.653060194	8.68738527	1.26E-07	0.229785774	0.712445859	2.673132022	11.73150723	1.767699507	10.25316536	1.71E-12	1	0.961408658
2771	AC233751.1_FG002	Zm00001d049824	AT5G50570	OS08G0531600	0.611438294	0.741557127	0.61204405	1.595968032	0.091141636	0.022568698	0.632425259	0.63146649	0.6376836	0.872406651	0.981351307	0.817404002	1	1
2774	AC233788.2_FG002	Zm00001d012443	NA	OS01G0834900	1.447974676	1.61689401	1.71318208	1.758360118	0.837979316	0.776047725	0.890489199	0.699837536	1.362372301	1.051073932	1.908225425	0.033798593	0.806322342	1
2777	AC233850.1_FG002	Zm00001d016741	NA	OS02G0537000	NA	NA	NA	NA	NA	NA	NA	0.747334933	1.762576148	0.625594519	1.355204586	0.018350246	1	1
2778	AC233850.1_FG003	Zm00001d016740	NA	OS02G0537100	0.693532899	1.049257416	1.486226019	0.917749657	0.104860866	0.787619761	0.165429306	4.46692739	3.984803128	5.609185283	1.628575355	8.00E-05	0.095877019	0.106800795
2779	AC233850.1_FG005	Zm00001d016737	AT2G36010	OS02G0537500	3.882714023	7.19752153	1.726713564	1.838923978	0.866732192	6.50E-10	0.520636172	2.441973498	1.754080388	1.588774267	0.971481227	0.26393174	0.80437096	1
2781	AC233851.1_FG008	Zm00001d043220	NA	OS01G0794100	0.854231879	1.895702841	1.423397836	1.945735636	0.869889546	0.944933821	0.449906672	1.584596816	2.498190142	1.630671008	2.152589821	0.384592885	1	0.998779551
2782	AC233851.1_FG009	Zm00001d043221	NA	OS01G0793800	3.013586619	3.310367038	3.494604937	3.289700793	0.980699507	0.999757521	0.930381982	3.523274407	4.604557126	3.833417574	4.667901577	0.47799137	1	1
2785	AC233851.1_FG014	Zm00001d043225	AT1G11630	OS01G0793200	5.309982572	8.70556132	6.150209763	21.6626986	2.56E-07	1.03E-08	0.176327372	12.50626396	21.60038484	5.441700755	17.40951135	1.75E-07	1	0.455765293
2788	AC233853.1_FG003	Zm00001d039384	AT2G28850	OS01G0210900	1.616799379	3.491614493	1.833425853	3.44290486	0.065336074	0.992311335	0.927023097	1.255698683	4.174147059	1.872623946	3.727620131	0.012451845	1	0.835291265
2792	AC233863.1_FG001	Zm00001d046667	NA	OS06G0633100	NA	NA	NA	NA	NA	NA	NA	3.472671219	5.002242386	2.108462977	1.594633519	0.672585906	0.014053082	0.617636874
2793	AC233863.1_FG002	Zm00001d046668	NA	OS06G0633100	NA	NA	NA	NA	NA	NA	NA	0.739194799	1.814696752	0.323991173	0.903268435	0.041478813	0.731141961	1
2797	AC233865.1_FG001	Zm00001d021422	NA	NA	31.93358057	42.39486334	21.53037697	34.56512979	0.044802577	0.238251779	0.796035849	18.19553656	22.57729915	23.0136137	30.04775877	0.165489859	0.677701408	1
2798	AC233865.1_FG003	Zm00001d021424	NA	OS09G0552800	0.624498299	0.895517202	0.55462846	0.972938364	0.537034941	0.821080072	0.965433608	NA	NA	NA	NA	NA	NA	NA
2800	AC233865.1_FG006	Zm00001d021426	AT1G50300	OS07G0296200	15.29110228	15.91310178	9.229374089	11.36149043	0.482552181	0.066154319	0.787220595	10.16954876	11.43105886	10.86197122	9.38534488	0.742907681	1	0.910406528
2801	AC233866.1_FG006	Zm00001d037905	AT1G07920	NA	95.17812859	110.3763398	121.728477	158.7849397	0.571667661	0.011905271	1	133.4838476	134.2972836	96.48173879	143.9806965	0.049721487	1	0.748918609
2804	AC233870.1_FG003	Zm00001d039156	AT2G25930	NA	21.20484788	25.65506712	18.80440843	21.53890191	0.664814104	0.311644937	0.969398029	16.45129495	17.98936116	16.93204664	18.57312588	0.487349584	1	1
2805	AC233870.1_FG004	Zm00001d039155	AT1G51745	NA	10.49406028	6.262633437	5.907015921	4.118772898	0.287426346	0.057112982	0.74931293	6.101084159	5.382651839	7.925195207	4.658168448	0.066362834	1	0.790603168
2806	AC233870.1_FG006	Zm00001d039154	AT2G26590	OS05G0594800	75.39196949	81.61373173	55.368709	64.2797727	0.804616799	0.160147517	0.991117228	60.41981956	59.85199047	54.29023718	55.01505053	0.862940769	1	1
2811	AC233872.1_FG003	Zm00001d039883	AT2G39790	OS01G0143300	10.24527003	15.71780246	10.05155306	21.15084143	0.027671602	0.043634771	0.936185185	15.66565897	15.42838032	9.869306215	19.40462064	0.002858672	0.845042393	0.330231259
2812	AC233878.1_FG004	Zm00001d033886	AT1G10130	OS03G0730800	7.762207464	6.496467497	7.945164103	6.711588398	0.349051947	0.847719706	0.959187596	10.68640742	7.213530587	7.319682272	5.151723952	0.263763265	1	1
2813	AC233879.1_FG002	Zm00001d037988	AT2G40170	OS05G0349800	0.808820652	0.329418652	1.907079223	0.80018309	0.017130218	0.054269124	1	2.854911082	0.64450904	1.704247724	0.642426381	0.040417662	1	0.823031545
2815	AC233880.1_FG006	Zm00001d039250	NA	OS01G0246500	14.14276756	16.72130679	3.612142413	4.700692591	0.419603825	4.35E-13	0.894612619	4.162700543	4.922216539	5.04799315	3.904924249	0.499221013	1	0.783140143
2818	AC233882.1_FG003	Zm00001d043766	AT4G18050	OS01G0695700	3.533057197	1.326682031	5.131427351	1.754644574	6.82E-06	0.368681594	0.852896144	5.006297083	1.35365797	3.664267476	1.092772992	6.97E-05	1	1
2819	AC233882.1_FG005	Zm00001d043765	AT4G01840	OS01G0696100	0	1.382916512	0	1.305937071	3.79E-06	0.921405095	1	0.075605343	1.207822853	0.03310297	0.944338295	6.41E-06	1	1
2821	AC233883.1_FG006	Zm00001d052690	AT4G31980	OS08G0538200	0.987817256	0.607425445	0.428972094	1.432942289	0.05734164	0.015694137	0.066945171	0.760646807	0.607619624	0.624687442	0.741181556	0.699202575	1	0.963061501
2822	AC233885.1_FG001	Zm00001d013658	AT3G11850	OS03G0650800	12.76939303	10.64778737	11.03573697	7.857140944	0.074914933	0.120052362	0.754152884	10.49743716	9.772606934	12.4726174	9.140102716	0.323837135	1	0.932610161
2825	AC233887.1_FG006	Zm00001d003750	AT3G11670	OS04G0416900	23.44814325	15.54486053	13.58616909	17.35683768	0.125178503	0.869689982	0.013477189	11.8084397	17.97887185	23.63029728	17.19897464	0.515090476	1	0.317150427
2826	AC233888.1_FG001	Zm00001d025771	AT5G57770	OS04G0498000	6.52618274	1.95896796	3.740505076	1.099793792	0.000234343	0.087977634	0.92798379	3.174478859	1.44755231	8.283351952	1.617361434	1.38E-08	1	0.316967468
2827	AC233888.1_FG002	Zm00001d025770	NA	OS04G0497700	33.76109196	34.02079466	59.14497929	43.09895333	0.11194226	0.115691394	0.509814192	51.48356575	56.36722588	74.25525222	51.43157166	0.155732514	1	0.585346337
2829	AC233892.1_FG001	Zm00001d032707	AT1G08610	OS10G0476900	4.781603336	11.42386061	6.180562385	19.88785177	2.40E-07	0.00035205	0.782448676	7.711371583	16.22237562	5.028208738	15.93896518	1.46E-07	1	0.780783258
2830	AC233893.1_FG002	Zm00001d048059	NA	OS03G0221300	7.31878109	6.794072431	8.270713563	8.866249621	0.940732405	0.147817385	0.883327788	11.85482007	8.975940394	7.479157506	8.014540403	0.700887428	1	0.867185229
2831	AC233893.1_FG003	Zm00001d048061	AT1G25450	OS03G0220100	0.457871442	8.073309271	0.863356782	20.83207125	3.38E-25	3.63E-11	1	0.864938456	9.370461008	1.209808215	13.49367529	2.63E-21	0.109674507	1
2832	AC233893.1_FG006	Zm00001d048054	AT1G48480	OS03G0223000	9.688000664	11.58180813	10.55205559	28.19642812	0.012666249	7.29E-10	0.365277635	8.964545639	26.56344861	9.139521269	22.0216429	9.11E-08	1	1
2833	AC233894.1_FG005	Zm00001d014021	AT2G37035	OS10G0478400	6.306077218	4.232369581	5.144958834	4.774608808	0.759226111	0.564033004	0.652261146	5.930380126	5.237677518	7.425214461	4.1664237	0.043226451	1	0.728795747
2834	AC233895.1_FG001	Zm00001d037992	AT3G51800	OS05G0350500	74.13292711	95.47545425	63.60249063	87.57544528	0.585487152	0.585631021	0.875064858	77.30937893	77.56508858	48.62528194	81.19372191	0.014686773	1	0.569510352
2835	AC233898.1_FG003	Zm00001d023568	NA	NA	0.748753701	1.255145495	0.371556505	0.747243879	0.687983748	0.160997929	0.957206227	NA	NA	NA	NA	NA	NA	NA
2836	AC233898.1_FG004	Zm00001d023566	AT1G35510	OS12G0174100	16.39739943	24.44230159	11.69978402	18.56914058	0.033851996	0.124005741	0.92710321	9.368568454	12.65710737	9.410974852	17.2020757	0.000934646	0.549967085	0.834194232
2837	AC233899.1_FG002	Zm00001d048229	AT5G65320	OS03G0188400	3.412203893	0.07182243	0.541096977	0	0.000583938	0.195340792	0.816291595	NA	NA	NA	NA	NA	NA	NA
2839	AC233899.1_FG005	Zm00001d048226	NA	OS03G0189100	1.538195004	0.846225564	0.792409709	0.169431452	0.008486339	0.002579335	0.383888666	NA	NA	NA	NA	NA	NA	NA
2840	AC233900.1_FG002	NA	NA	NA	0.044809101	2.367162275	0	2.167173064	9.51E-11	0.72658374	0.700546151	0	2.373910713	0	3.035185953	2.15E-17	1	1
2841	AC233901.1_FG004	Zm00001d048419	AT4G35890	OS03G0156500	2.878165722	5.311606387	2.330638724	3.17453351	0.650734213	0.019819111	0.588405821	3.2343454	4.351061718	2.34158922	2.448305854	0.839019004	0.501723238	0.959700772
2842	AC233901.1_FG005	Zm00001d048419	AT4G35890	OS03G0156500	0.763169625	0.879577326	0.557334757	0.420501092	0.855976423	0.125588658	0.899269775	NA	NA	NA	NA	NA	NA	NA
2844	AC233901.1_FG010	Zm00001d048414	AT2G36895	OS03G0152600	59.69965107	51.79274775	70.12659033	50.26070615	0.199746441	0.785010372	0.879767887	64.4318171	59.44348609	72.78802938	68.97388252	0.996100162	1	1
2849	AC233910.1_FG001	Zm00001d006315	AT2G17270	OS09G0554000	19.31905203	21.24772394	7.58772244	7.565344355	0.886061821	2.18E-10	0.978977882	9.957642286	7.910623587	8.385032303	6.247621649	0.363292951	1	1
2850	AC233910.1_FG002	Zm00001d006316	NA	OS09G0555450	2.883613998	1.533086254	1.967201109	0.250677916	3.08E-05	3.18E-05	0.130186505	1.762578238	0.368854463	3.017316964	0.475267089	3.64E-07	1	1
2852	AC233910.1_FG004	Zm00001d006317	AT1G03365	OS05G0141500	20.93867597	23.09136572	12.6178501	16.51817182	0.345724707	0.051000466	0.804026016	17.09161453	16.52719463	15.94414055	14.56094926	0.867460599	1	1
2853	AC233910.1_FG008	Zm00001d006312	AT5G19900	OS09G0553700	6.808454425	14.26322872	6.120440499	4.938567786	0.160971258	1.02E-09	0.000982908	6.7001768	9.000591936	6.949451081	5.333742316	0.524450815	0.594179178	0.601287048
2854	AC233910.1_FG010	Zm00001d006308	AT2G17530	OS09G0552300	33.03645033	39.43350196	15.92126419	11.17047987	0.415931151	3.03E-16	0.409855747	17.44283701	15.60219892	17.25310693	11.81744698	0.183807258	1	0.917660053
2856	AC233914.1_FG001	Zm00001d026700	AT4G33480	OS04G0692200	14.63421382	29.47318914	20.29970956	45.16568093	0.045448744	0.01876127	0.563728617	32.49789841	48.57209572	17.45572517	48.37605756	1.52E-06	1	0.438211411
2858	AC233922.1_FG004	Zm00001d053901	AT5G64050	OS02G0121000	49.23070357	22.7808196	77.08178507	31.76903971	7.01E-10	0.047968775	0.604854956	68.13070031	27.25936162	60.76361318	23.88290891	0.000285755	1	1
2859	AC233922.1_FG005	Zm00001d053900	AT4G00600	OS02G0120900	26.8648742	28.01823132	28.84938218	25.85645334	0.243062404	0.784331697	0.579072346	38.64520017	25.46782496	24.94527401	27.18886052	0.655058458	1	0.585346337
2860	AC233922.1_FG008	Zm00001d053897	AT2G16740	OS02G0120600	14.96678778	9.939735829	16.81439023	13.90790482	0.517487565	0.045270851	0.646041453	16.85171021	15.47072071	23.98222118	14.72231981	0.053087655	1	0.74621855
2863	AC233935.1_FG005	Zm00001d028625	NA	NA	31.04521185	58.51736508	70.50568237	68.6299859	0.57919995	0.244416694	0.006688348	50.62935035	48.84018412	46.79929284	54.81010667	0.326293098	1	0.959609308
2864	AC233936.1_FG003	Zm00001d036723	AT5G25150	OS06G0649500	0.43220189	0.749752121	1.830719556	1.536522269	0.821302804	0.050977594	0.532785643	0.981963619	1.23604921	1.792067614	0.624496132	0.025296488	0.796751904	0.23988411
2865	AC233938.1_FG003	Zm00001d017041	NA	OS02G0588700	0.080048427	0.775425034	0.245900139	2.951912215	6.56E-09	1.29E-06	0.927490837	0.517480116	3.555217231	0.681675526	2.81294645	1.20E-05	1	0.889145866
2866	AC233939.1_FG003	Zm00001d047781	AT1G61620	OS03G0279900	22.13079181	12.00790895	9.447627902	8.710453284	0.806696582	0.096581089	0.148298381	12.01937953	9.663867277	9.126874154	7.911400103	0.762164521	1	1
2867	AC233939.1_FG004	Zm00001d047779	NA	OS03G0280400	0.838974028	4.084396483	0.549215867	1.753861128	0.075970961	0.00103039	0.554667412	0.935873826	1.852062052	1.156514288	0.861266431	0.577466361	0.411551333	0.352746989
2869	AC233942.1_FG001	Zm00001d037902	AT4G15563	OS05G0372800	9.799382122	5.591140834	19.98132277	6.702832351	4.81E-09	0.352092953	0.224176999	22.39888229	7.842873198	24.21781764	7.966396893	1.22E-06	1	1
2871	AC233945.1_FG003	Zm00001d043838	AT1G15150	OS01G0684900	2.176898569	3.975268724	1.718594674	3.809392414	0.01480142	0.978359137	0.862475998	2.089162929	4.196178631	2.528825237	3.319633691	0.320435666	1	0.852772872
2873	AC233949.1_FG004	Zm00001d014124	AT3G09840	NA	625.3924016	348.4324673	213.8702443	183.409102	0.167955691	3.36E-06	0.418683644	230.9651829	167.7832726	152.970313	166.5860373	0.748999356	1	0.75394755
2876	AC233952.1_FG006	Zm00001d006769	AT1G26460	OS07G0599000	2.985596696	2.845860837	1.732126157	2.54510683	0.917556772	0.625648419	0.99654479	3.308656624	2.861234731	1.780943771	3.211749253	0.026525819	1	0.437061371
2877	AC233952.1_FG008	Zm00001d006768	AT1G26590	OS07G0598800	1.075237612	0.957540561	1.213262913	1.758360118	0.717707647	0.051549968	0.791858395	1.39080959	1.076499413	1.153985166	1.554166681	0.299810168	0.942026506	0.793438824
2879	AC233953.1_FG004	Zm00001d011912	NA	OS01G0935800	2.486499767	1.169569445	4.049233397	8.971313046	0.041344916	5.53E-21	0.002321208	2.897056249	5.265903874	3.240635142	4.219036602	0.288706824	1	0.917660053
2880	AC233953.1_FG005	Zm00001d011913	AT4G23640	OS01G0935500	43.70417167	33.35826792	45.37069852	32.18964402	0.110826441	0.874810274	0.973453628	51.64542541	39.30699998	52.04557595	30.15067701	0.059491578	1	0.934232656
2886	AC233955.1_FG008	Zm00001d047638	AT2G16760	OS03G0307400	2.144909673	2.618749759	1.896254036	0.713464151	0.003858411	1.77E-05	0.019838422	2.069773477	0.688827379	2.32692196	0.588223939	0.000348362	1	0.984333696
2887	AC233955.1_FG009	Zm00001d047637	AT3G62390	OS03G0307700	0.311828186	1.497900164	0.617456643	3.085565076	0.000134844	0.004216807	0.990096601	0.943004227	2.844460822	0.404772539	3.345103661	1.50E-10	1	0.313901885
2891	AC233960.1_FG002	Zm00001d017727	AT1G32350	OS02G0700400	82.79997614	20.85268796	19.8902649	10.0550521	0.005313127	1.38E-05	0.004357963	32.31288621	17.14327223	32.86922886	12.34798645	0.000598805	1	0.936646281
2892	AC233960.1_FG003	Zm00001d017726	AT5G45580	OS02G0700300	9.710067256	3.478080733	6.00560932	3.091279484	0.027099955	0.679184125	0.404561219	4.953915724	2.273075862	6.186495812	2.146585265	0.000146047	1	0.940508291
2894	AC233961.1_FG001	Zm00001d019195	AT1G17770	OS03G0320400	17.94636321	14.28991314	17.50008765	19.42794869	0.899719956	0.055016832	0.553314099	21.19528397	21.16891101	15.73777618	17.82172064	0.594208871	1	1
2895	AC233966.1_FG001	Zm00001d005082	AT1G31470	OS11G0107400	0.43728784	0.338415684	0.849825298	0.981443779	0.533733056	0.014349091	0.641405539	0.856219962	0.707375109	1.111756174	0.547811476	0.152916654	1	0.889145866
2897	AC233967.1_FG001	Zm00001d003729	AT4G26810	OS09G0133000	15.86094751	11.23436252	15.31192643	12.61931841	0.290831602	0.480763163	0.881662087	16.45614261	12.6800248	14.72762606	14.05105305	0.98663014	1	0.974386001
2899	AC233979.1_FG006	Zm00001d026026	AT2G44670	OS04G0585700	3.589394118	4.358745992	3.306120388	4.795133499	0.169200306	0.619924605	0.763419082	2.3513212	4.798861704	3.877884805	3.392452824	0.884924028	1	0.271999513
2900	AC233979.1_FG007	Zm00001d026028	AT2G44670	NA	6.016786134	6.946560495	4.216067573	4.084270317	0.338412925	0.006265201	0.401554053	4.738492608	2.688394868	2.747268836	2.391170032	0.990391619	1	0.801059658
2901	AC233979.1_FG008	Zm00001d026029	AT2G44670	NA	4.698994737	10.74181117	4.738220472	17.22482439	0.000120735	0.002801167	0.965313291	7.556222469	15.82442051	3.720831476	16.73237327	3.88E-12	1	0.178060388
2902	AC233979.1_FG009	Zm00001d026030	AT4G19600	NA	31.19830294	23.07017488	22.08171578	24.54293834	0.813841564	0.68409303	0.314520891	24.54445458	21.08442546	20.68744179	20.97822284	0.864138301	1	0.998779551
2903	AC233979.1_FG010	Zm00001d026031	AT4G35980	OS05G0352800	4.88070318	3.244905274	3.01092355	1.589712111	0.048718815	0.00656887	0.81943296	3.33252597	2.831389326	3.099687451	2.732616641	0.784945435	1	1
2905	AC234091.1_FG001	Zm00001d004626	AT1G78060	NA	0.15052708	0.918850032	0.122950069	10.97412377	1.23E-26	9.34E-29	0.04898833	0.385261011	11.00110058	0.289041124	18.85976246	8.20E-40	0.081667409	0.667041232
2909	AC234152.1_FG002	Zm00001d010210	NA	NA	8.565158525	1.916619166	9.584692813	2.892224519	1.71E-08	0.100340614	0.725723997	9.409306017	2.43478439	7.277103488	2.408030341	8.50E-05	1	0.970656297
2912	AC234154.1_FG007	Zm00001d021132	AT2G30650	OS12G0264500	30.98825275	32.61451415	35.44480182	33.29775318	0.847938531	0.857720065	0.924622314	36.41246684	30.57740556	35.09654146	24.85271633	0.225747423	1	0.974386001
2913	AC234154.1_FG008	Zm00001d021131	AT3G03310	OS09G0513100	27.15646177	18.68614005	14.14254763	17.30435668	0.28110745	0.71540272	0.044933196	20.91394404	16.47227307	22.52183501	14.88824773	0.163804435	1	0.977714867
2914	AC234155.1_FG002	Zm00001d010634	AT3G04030	OS05G0488600	10.08623556	10.06324291	9.155720719	5.514211217	0.198808133	0.003601593	0.712060531	8.483157615	5.842277615	10.83043139	6.726259144	0.188778214	1	1
2917	AC234156.1_FG005	Zm00001d052864	AT2G04780	OS08G0502400	15.53831161	17.51687901	28.32897936	37.39317057	0.864479139	3.48E-07	0.930120482	31.70348727	27.18993995	21.50526622	30.32222396	0.019454105	1	0.45710551
2918	AC234157.1_FG002	Zm00001d034192	AT1G74970	OS03G0769100	533.5118169	525.7102687	570.1617017	552.5791274	0.425070377	0.682596202	0.833978016	564.5206264	504.0644106	505.8840524	559.9526092	0.495130265	1	0.933309583
2920	AC234158.1_FG005	Zm00001d047028	AT3G48050	OS02G0742000	66.97502151	53.95225666	35.03535716	28.10207022	0.288633841	2.46E-05	0.991117228	37.03536183	28.09987369	31.92626342	24.25720006	0.392910388	1	1
2921	AC234159.1_FG002	Zm00001d022406	AT3G20240	OS09G0497000	64.33916022	42.76615816	47.09141613	38.01263361	0.711923181	0.445027968	0.475469244	41.3429719	41.70068003	54.34291556	40.04772801	0.320970944	1	0.852772872
2922	AC234160.1_FG003	Zm00001d008435	AT3G18070	OS01G0508000	0.430997638	0.684004463	0.909947185	1.042355591	0.989986856	0.270066114	0.803319415	0.514441328	0.958890654	0.974318975	0.731311476	0.69156195	1	0.632424617
2927	AC234161.1_FG010	Zm00001d047119	AT5G47570	OS10G0551600	4.242479215	5.528238032	2.765023411	4.440976445	0.649996344	0.361063806	0.978375392	5.230836565	5.483383189	4.555050928	5.114765315	0.644510785	1	1
2929	AC234164.1_FG003	NA	NA	NA	0.83509233	0	2.218513841	0	3.27E-13	1	1	2.485602862	0	1.490888353	0	1.18E-09	1	1
2930	AC234164.1_FG004	Zm00001d045507	AT1G63100	OS06G0127800	2.023571517	3.592185924	2.030029292	1.390507357	0.532914761	0.000586461	0.259435912	2.594383995	1.921534991	1.613249592	1.758859431	0.817794405	1	0.973360567
2931	AC234165.1_FG002	Zm00001d042420	NA	NA	51.05303452	40.07745418	36.3108649	30.53604774	0.603300096	0.100274364	0.880358843	51.878207	29.95147334	36.26952243	31.44822161	0.86053327	1	0.70109538
2936	AC234169.1_FG004	Zm00001d016522	NA	OS02G0497400	NA	NA	NA	NA	NA	NA	NA	0.340224042	0.427414637	0.495029719	0.575420479	0.542799086	1	1
2938	AC234171.1_FG003	Zm00001d037484	AT5G35200	OS06G0175500	43.29971222	43.80592393	50.96145058	60.74345217	0.793829108	0.025821063	0.922032107	42.16491484	55.43171313	38.74558176	50.38295508	0.247254239	1	1
2939	AC234175.1_FG010	Zm00001d023302	AT2G02150	OS06G0565000	1.345536269	1.341303723	0.983600555	2.371418321	0.201662942	0.04291319	0.536610918	2.375958984	2.481082592	1.275848028	1.803137418	0.370017895	1	0.979748756
2940	AC234180.1_FG002	Zm00001d046304	AT1G29800	OS06G0552400	12.19948427	11.24527128	10.52170297	9.682277071	0.682919458	0.504831323	0.995676019	12.27502885	10.69437803	8.609533057	9.682542548	0.631904422	1	0.959625389
2942	AC234183.1_FG002	Zm00001d035285	AT3G07770	OS12G0514500	1.351826472	4.983066197	3.61484871	4.6088929	0.999639325	0.802129418	0.002606107	4.232228308	4.088414839	4.177009493	4.469022058	0.857160879	1	1
2944	AC234185.1_FG004	Zm00001d009631	AT1G30820	OS05G0573300	74.99933101	147.4968449	17.77034446	20.40690104	0.650778799	1.19E-40	0.132287	27.40093651	37.64691859	15.74853484	19.29703458	0.34470648	0.104556196	0.984499851
2947	AC234185.1_FG007	Zm00001d009627	AT1G64385	OS05G0573000	12.82924478	23.04957735	19.11467633	25.16063368	0.648314888	0.483613428	0.268922474	26.33072787	28.34728726	19.62531137	21.21811869	0.66623731	1	1
2952	AC234199.1_FG003	Zm00001d040166	AT3G48190	OS01G0106700	2.422580259	4.579266153	2.191450874	2.764395605	0.772398246	0.026598754	0.498672173	2.24605332	2.266301692	1.404399624	2.115988506	0.199971592	1	0.901179058
2953	AC234201.1_FG003	Zm00001d026702	AT5G63910	OS04G0692800	11.15289245	15.19261382	17.80610968	22.08260053	0.645387802	0.017995078	0.812675666	21.27270099	19.73308099	17.44394527	19.13149388	0.664646562	1	0.998779551
2954	AC234202.1_FG004	NA	NA	NA	0.24195166	1.262022305	0.368850208	2.064226741	6.63E-05	0.094177063	0.971329417	0.116446803	1.115972175	0.12336015	1.042818724	5.14E-05	1	1
2956	AC234203.1_FG004	Zm00001d031447	AT3G59140	OS06G0158900	205.6866059	209.9305216	98.18722533	96.21178598	0.901660446	6.60E-08	0.979597787	119.6373614	103.6182464	74.08904933	80.49416427	0.721566092	1	0.951872155
2957	AC234203.1_FG009	Zm00001d031443	AT1G04230	OS03G0797700	8.613218056	35.99408803	5.043659139	16.68534214	1.16E-08	7.38E-07	0.741634477	5.502646471	19.76910961	3.022932494	14.03005247	3.01E-11	1	0.967834001
2958	AC234203.1_FG010	Zm00001d031444	AT5G12900	OS08G0508100	6.626300775	11.86001228	3.232467018	5.368697567	0.256379498	8.97E-06	0.79302216	3.238764488	3.891320873	3.680265897	3.314699073	0.986131197	1	0.922103062
2959	AC234203.1_FG011	Zm00001d031445	AT1G73730	OS08G0508700	9.609009366	9.010130859	7.945164103	9.46352111	0.855870595	0.812681243	0.844256538	7.73929904	8.178385886	7.04698936	7.884914569	0.64183513	1	1
2960	AC234513.1_FG005	Zm00001d020179	AT4G25030	OS06G0115800	0.757481549	6.970771787	0.986306851	10.65226299	1.16E-17	0.016895034	0.93790039	0.641161216	9.125541722	0.546826358	10.09104774	6.02E-23	1	0.995164683
2962	AC234515.1_FG003	Zm00001d015348	NA	OS02G0167300	33.02183925	31.67363711	18.46957336	24.86337906	0.577604218	0.140034985	0.692676464	21.28425048	19.75804208	17.44239968	23.27184459	0.203949576	1	0.863657863
2969	AC234520.1_FG003	Zm00001d030891	AT1G49560	OS03G0241001	3.295349561	8.190138624	16.3805889	14.27332675	0.169465271	0.00058743	0.000112804	14.69917988	19.37810851	29.51155816	19.88157976	0.167592142	1	0.254632075
2970	AC234520.1_FG005	Zm00001d030892	AT4G37190	OS03G0240900	29.85851444	16.91808828	34.70014923	31.05110518	0.439741715	4.74E-05	0.294182219	41.07142527	30.5894133	35.51647701	26.85859794	0.371619994	1	1
2974	AC234522.1_FG005	Zm00001d014349	AT4G23890	OS07G0196200	199.940809	151.405418	365.7863252	245.779129	0.122864585	0.001412954	0.998438827	325.8138805	255.3960876	392.2723927	319.3452954	0.582427207	0.837059711	1
2977	AC234526.1_FG005	Zm00001d020961	AT1G76470	OS09G0491820	2.949486301	3.894173758	1.344331872	0.829172946	0.226726932	1.26E-08	0.246509567	1.378076076	1.286279964	1.273410739	0.697506591	0.24574262	0.986290117	0.864104306
2978	AC234528.1_FG001	Zm00001d031927	NA	NA	1.255678267	1.164526962	1.2240881	0.798325318	0.291851098	0.339335925	0.706995951	1.655679173	0.987656693	2.018854916	0.469537278	0.00033466	0.864861218	0.542174626
2979	AC234528.1_FG004	Zm00001d031928	AT3G61370	OS08G0559700	3.523276764	4.986790496	8.177532758	7.394746432	0.229659874	0.029366923	0.162118588	10.28925793	6.994071409	8.41784439	6.166330651	0.425823154	1	1
2980	AC234528.1_FG005	Zm00001d031929	AT3G23940	OS08G0559600	10.27813071	31.91232767	12.16664427	40.51149869	1.58E-06	0.145593095	0.607589023	14.7664646	30.16088924	11.34839713	32.04731211	1.66E-07	1	0.793145129
2986	AC235535.1_FG001	Zm00001d009312	AT3G06400	OS01G0367900	91.77855839	81.32914291	88.67347959	88.17228687	0.940343623	0.565868976	0.844797896	94.72051195	82.86695919	78.29060647	76.03804901	0.997118081	1	1
2988	AC235540.1_FG001	Zm00001d004637	AT4G38220	NA	1.140390514	7.157271195	2.87985459	10.63076482	1.00E-07	0.020869038	0.355269066	2.542216625	8.121908117	1.908481072	8.282647433	1.63E-09	1	0.905030212
2989	AC235540.1_FG002	Zm00001d004635	AT1G67510	OS11G0300600	11.42478157	16.39201824	12.26253137	18.28130766	0.968427472	0.637268983	0.508195271	6.361115675	8.607727197	7.948238442	13.7070856	0.000112399	0.002826604	0.545286148
2990	AC235541.1_FG002	Zm00001d003948	AT2G25560	OS04G0388800	37.90753954	34.17215323	22.49773975	26.05950604	0.635711504	0.118216052	0.597032378	26.2771467	29.94153644	24.40963735	26.592493	0.666188236	1	1
2991	AC235543.1_FG002	Zm00001d038268	AT2G38060	OS05G0451100	0.623054246	3.611630238	1.041016144	1.218535528	0.842551903	2.85E-05	0.013879674	1.407160253	1.199969318	1.137079668	0.779318036	0.550041676	1	1
2992	AC235543.1_FG003	Zm00001d038267	NA	OS05G0451300	6.500958396	5.6466497	5.412509347	4.651719555	0.059546915	0.331954017	0.553432828	9.435094325	4.194725922	5.622713492	3.265294298	0.096023801	1	0.934086864
2994	AC235544.1_FG004	Zm00001d048217	AT5G11980	OS12G0538300	0	6.087613599	0.062828183	8.182175748	2.79E-21	0.150233126	0.55224212	0.04084146	4.480444038	0.0387185	5.084581099	8.56E-22	1	1
2995	AC235544.1_FG006	Zm00001d048219	AT1G07750	OS05G0116000	0.236263583	0.732494062	0.248606435	1.389041307	0.001129421	0.060412714	0.723221067	0.120063951	3.853455591	0.08464165	1.480087128	1.04E-07	0.06303474	1
2996	AC235546.1_FG001	Zm00001d019173	AT1G52320	OS07G0211900	82.00700183	57.97730274	43.1972355	35.91927931	0.344439054	0.001922083	0.78996204	42.98068782	30.8525592	37.59511122	29.67045251	0.509069821	1	1
2997	AC235546.1_FG002	Zm00001d019176	NA	NA	0	5.654712627	0	6.454075746	1.43E-20	0.81562105	1	0.04084146	6.547323616	0	4.08154277	1.65E-18	0.263974423	0.932771296
2999	AC235547.1_FG005	Zm00001d034237	AT2G16250	OS03G0773300	17.16357898	16.59349052	15.10120815	8.363427739	0.014425747	0.000115109	0.252374117	18.00477573	9.044410294	16.24091762	7.851850502	0.003551969	1	1
3001	AF466202.2_FG007	Zm00001d026150	AT4G17720	OS04G0594400	0.819594679	0.858946896	1.10113803	0.50722003	0.129987288	0.254394441	0.430112949	1.14344739	0.817348904	1.065575066	0.816056301	0.670037702	1	1
3002	AF466202.2_FG008	Zm00001d026153	AT2G22720	OS11G0296800	112.4945799	74.5004881	74.49808354	46.03275179	0.004339336	0.001693602	0.932233098	78.63158623	50.17173611	70.12628893	43.49846917	0.055445969	1	1
3009	AF546187.1_FG011	Zm00001d030856	AT1G66540	OS12G0582000	1.851256584	6.671124036	2.620422968	2.626344596	0.927612332	6.21E-06	0.002562708	2.067891409	3.246811832	1.568491478	2.443890838	0.136623363	1	1
3010	AF546187.1_FG012	Zm00001d030858	AT1G27730	OS12G0583700	0.944452207	2.115926718	0.060121886	0.084178563	0.919071874	3.80E-11	0.917293327	NA	NA	NA	NA	NA	NA	NA
3018	AY542798.1_FG003	Zm00001d033467	NA	OS03G0659400	34.52143177	22.23347288	22.26537109	15.85196403	0.1546156	0.04347269	0.802078486	19.07221991	18.1055307	22.15108527	15.35331561	0.190923667	1	0.845471471
3022	EF517601.1_FG010	Zm00001d040254	AT3G04930	OS01G0249900	3.502541495	2.739358072	8.592973369	10.6163666	0.604884036	1.30E-12	0.92887414	9.386085427	11.59018405	7.862965213	8.633361946	0.627868383	1	1
3024	EF517601.1_FG012	Zm00001d040257	AT5G20890	OS03G0619400	60.82902155	89.20095543	66.70542827	96.36348138	0.353054064	0.676657255	0.77146848	81.12127065	93.73264709	56.59394069	85.21132911	0.053153178	1	0.92933514
3025	EF517601.1_FG014	NA	NA	NA	0	1.489342854	0	0.720111794	8.76E-05	0.061999278	1	NA	NA	NA	NA	NA	NA	NA
3026	EF517601.1_FG015	Zm00001d040259	AT3G06960	OS01G0251000	19.31148949	18.61125365	31.82512388	32.00380678	0.688920159	0.000153981	0.975360837	32.57575153	27.39220061	24.51696137	24.1744004	0.870905961	1	0.981025398
3027	EF517601.1_FG016	Zm00001d040260	NA	NA	0.554019646	0.507293735	0.060121886	0.729158721	0.374212473	0.536166852	0.570043392	NA	NA	NA	NA	NA	NA	NA
3030	EF517601.1_FG025	Zm00001d040264	AT4G01935	OS01G0252600	16.66994968	17.19416354	28.15190336	28.0295683	0.929052425	0.001253753	1	47.22342297	41.42380384	39.523242	33.41936535	0.630923382	1	1
3031	GRMZM2G000014	Zm00001d053018	AT1G47570	OS08G0123300	14.96811385	11.29691339	2.322519833	2.327808221	0.861120317	5.12E-16	0.594758514	5.57893407	3.239871322	5.622912541	1.836613182	0.000109279	0.633731933	0.610398047
3032	GRMZM2G000035	Zm00001d008449	NA	OS01G0111700	5.340889742	6.998146962	0.860650485	0.127929755	0.002538849	5.24E-30	0.005708842	1.930864934	0.368584622	4.059295642	0.083812682	1.08E-14	0.501941676	0.131731896
3033	GRMZM2G000039	Zm00001d002272	AT1G30470	OS04G0620400	109.2671294	99.87690218	129.8445588	99.69014641	0.25333859	0.97441037	0.843962143	121.3223948	93.93583618	133.552175	91.43311383	0.156591511	1	0.995164683
3036	GRMZM2G000052	Zm00001d002266	AT2G43020	OS04G0623300	140.46955	158.2151168	96.8836984	86.40380226	0.706202364	3.59E-05	0.72976186	87.31228901	96.69151034	92.66528045	84.55438053	0.851264788	1	0.947073346
3037	GRMZM2G000071	NA	NA	NA	8.858782471	0.033131901	5.494864965	0	6.99E-26	0.379273425	0.728833865	6.64823301	0.03920292	6.745235273	0	1.78E-27	1	0.866041519
3038	GRMZM2G000076	Zm00001d041161	NA	OS12G0230133	NA	NA	NA	NA	NA	NA	NA	0.71199269	0.819122724	0.423466208	0.995416031	0.099029574	1	0.904004038
3039	GRMZM2G000092	Zm00001d007740	AT2G30650	OS12G0264500	1.25895784	0.036570306	1.09301914	0.082320791	4.42E-05	0.583906862	0.828368614	2.007556601	0.074318516	1.196231698	0.036272194	6.83E-07	1	1
3040	GRMZM2G000093	Zm00001d002082	AT2G21800	OS04G0648700	25.13635588	2.110071808	9.227251151	0.912568064	6.83E-17	0.010285908	0.729802175	9.90683943	0.748891532	10.2656783	0.433731157	1.54E-23	1	0.794927212
3043	GRMZM2G000114	Zm00001d004300	AT2G15530	OS04G0185500	57.4595075	54.01276916	21.05481448	24.21759807	0.713696558	9.80E-08	0.735151102	22.14899266	24.07134106	21.411755	20.61273352	0.991440771	1	0.997186706
3045	GRMZM2G000118	Zm00001d018608	AT2G20900	OS08G0178700	NA	NA	NA	NA	NA	NA	NA	1.543902343	0.23521752	1.777750146	0.322584218	5.61E-05	1	1
3049	GRMZM2G000127	Zm00001d004298	NA	NA	3.583706042	3.873389499	2.86361681	3.061264248	0.975577788	0.386380023	0.959257019	3.775159592	3.052082641	2.285858004	3.68202735	0.104605725	1	0.529923521
3052	GRMZM2G000166	Zm00001d002496	AT1G29000	OS04G0590100	100.3768785	139.9895614	106.3635914	120.9401138	0.090902541	0.310999399	0.003283809	62.53926559	75.41275244	63.92143689	98.56539686	1.15E-08	0.062452419	0.28943456
3053	GRMZM2G000171	Zm00001d014795	AT2G16770	OS06G0716800	35.78933337	34.24713585	30.74680294	23.939984	0.395763962	0.026477933	0.841608065	22.41773028	19.4979157	30.11103148	21.95693915	0.27552194	1	0.963810171
3054	GRMZM2G000177	Zm00001d011483	AT5G24710	OS01G0653800	5.261291773	7.231542282	2.47253287	3.184162199	0.797060518	4.07E-05	0.898222932	3.073008616	2.693665058	2.15505063	3.599421557	0.068850963	1	0.596777765
3057	GRMZM2G000209	Zm00001d047208	AT3G45870	NA	5.914773589	0.185773793	7.431713452	0.337788578	4.86E-21	0.377922801	0.770700968	9.987702695	0.32911186	16.63225641	0.167625364	9.59E-34	1	0.672853029
3058	GRMZM2G000219	Zm00001d047207	NA	OS03G0388100	72.10431549	49.11559977	109.7868764	69.69507233	0.020913726	0.03138141	0.984945681	78.2851937	65.10201766	122.0620734	70.26108017	0.021715958	1	0.754778821
3059	GRMZM2G000221	Zm00001d019400	AT5G48485	OS07G0290500	1.024500634	0.472261473	1.281503689	0.629285588	0.115726153	0.568381114	1	10.98620366	4.543386434	3.583866669	0.549018365	4.59E-07	3.98E-08	0.481642934
3061	GRMZM2G000231	Zm00001d044907	AT5G36210	OS06G0215400	9.38671125	10.80688811	5.751590291	8.971304349	0.0821211	0.40505021	0.570115341	5.9394534	7.639441245	6.19360863	6.818435786	0.702568805	1	0.995164683
3062	GRMZM2G000236	Zm00001d044906	NA	OS06G0215900	31.27621776	19.79326892	0.180365659	0.288855792	0.794363197	4.05E-57	0.610890456	10.66890197	2.990142126	0.720394026	0.618957648	0.809069758	0.0002323	0.537493789
3063	GRMZM2G000245	Zm00001d025789	AT1G15940	OS04G0320000	9.278766282	7.352711993	15.17486152	14.82581297	0.722847576	2.45E-05	0.840559729	20.25785556	13.11733663	15.50558084	12.3719503	0.535114077	1	0.974386001
3064	GRMZM2G000254	Zm00001d037843	NA	OS05G0320500	2.210781975	3.011740204	6.42104993	7.030609215	0.746762368	1.82E-05	0.526918491	4.27965531	4.633438236	4.079073115	5.17258758	0.058649648	1	0.864584693
3065	GRMZM2G000256	Zm00001d011362	AT5G11450	OS01G0617900	126.8460254	129.0983471	187.5036849	177.1609448	0.258433707	0.030257089	0.558001764	217.6630854	163.39514	124.6360089	164.3882132	0.160084742	1	0.435519098
3066	GRMZM2G000261	Zm00001d025788	AT2G24240	OS04G0501500	1.79164009	2.273105337	3.778976588	4.548030036	0.807901347	0.001967893	0.669494155	2.93619613	1.98806377	2.60271882	2.675068277	0.690677171	0.826479595	0.848261169
3067	GRMZM2G000264	Zm00001d021000	AT3G47950	OS07G0191200	67.59367718	129.3433282	111.8693296	135.9504081	0.121061916	0.889281226	0.42190841	83.81558508	120.5280781	110.7476097	103.3523958	0.964821399	1	0.656784171
3068	GRMZM2G000268	Zm00001d025528	AT1G59950	OS04G0447500	0.115287754	1.146752759	0.248606435	1.817805881	0.002026907	0.153532215	0.824217096	0.271852997	1.479286606	0.08464165	1.46215688	9.30E-08	1	0.65323691
3071	GRMZM2G000278	Zm00001d016783	AT1G10940	OS02G0551100	27.44342793	26.84515669	8.715923438	9.715135208	0.882338498	1.84E-10	0.905157972	16.18576761	11.22823135	13.55648222	8.113242049	0.234764538	1	1
3072	GRMZM2G000280	Zm00001d017890	NA	NA	7.397262939	10.8843352	13.28402008	15.89460934	0.700536612	0.020392564	0.686997106	14.04762929	18.75886914	14.9265326	14.57227278	0.961083335	1	0.858120397
3074	GRMZM2G000288	Zm00001d021000	AT3G47950	OS07G0191200	12.3950655	11.32767404	27.35678735	24.42128441	0.999639325	5.05E-07	0.890749241	16.69795291	18.20865495	18.26499428	16.73993951	0.929909633	1	0.977714867
3076	GRMZM2G000326	Zm00001d035684	NA	OS12G0437800	0	0.918333888	0	1.121061679	0.000497919	0.645298018	1	0.04141982	1.889542423	0	0.417665195	0.000974553	0.005461541	0.984499851
3077	GRMZM2G000332	Zm00001d023672	AT1G27510	OS01G0107900	1.082159082	1.289299296	1.538229015	1.141295489	0.629004683	0.825100843	0.749942996	1.832831351	1.823886967	1.223885264	1.242384686	0.936860204	1	1
3078	GRMZM2G000339	Zm00001d023671	AT1G27435	NA	3.585389894	4.575607887	5.210493314	6.065343873	0.957681124	0.201942543	0.806163814	5.755333596	4.394776575	5.416709513	3.823716672	0.339907264	1	1
3079	GRMZM2G000353	Zm00001d036348	AT1G20823	NA	2.61791644	2.836271237	3.104104355	2.419567661	0.248779949	0.620267197	0.515384664	2.887508511	3.53256965	3.380192763	3.888774867	0.595049541	1	1
3080	GRMZM2G000361	Zm00001d021708	AT4G18975	OS07G0545900	33.02436574	47.11188532	50.75189902	58.26277115	0.925585038	0.135792864	0.471228286	50.34776573	48.51807869	43.63608409	50.07824217	0.411761764	1	0.979077395
3081	GRMZM2G000371	Zm00001d045147	AT1G27900	OS11G0310800	16.14138893	25.21392861	26.45591528	31.74657912	0.680834485	0.134699013	0.503627362	25.69469531	32.0435056	26.64139678	25.58479395	0.998615921	1	0.901179058
3082	GRMZM2G000376	Zm00001d036346	NA	OS05G0183300	6.236563017	4.765193774	2.459001386	0.250677916	5.48E-07	1.72E-18	0.001793191	1.625257787	0.26420213	2.756611448	0.192629262	8.08E-10	1	0.828842902
3084	GRMZM2G000393	Zm00001d045146	AT2G25300	OS06G0176200	20.03433384	21.15756492	11.02703473	15.25213801	0.572466456	0.049060941	0.861112294	16.04516369	14.71056929	13.04600658	12.20218674	0.905879393	1	1
3085	GRMZM2G000397	Zm00001d002428	AT1G64850	OS04G0601400	20.71243787	21.43628694	36.64124359	28.07696899	0.138331284	0.083784629	0.463779854	39.78060173	32.24192564	47.35804036	27.06797674	0.027031208	1	0.802810527
3088	GRMZM2G000423	Zm00001d045145	AT1G49390	OS06G0176500	25.16274484	103.6923628	4.046527101	18.24905959	4.67E-15	5.36E-35	0.725723997	18.54405983	56.81459989	15.2208358	23.97353839	0.000122434	0.015321055	0.706050341
3093	GRMZM2G000451	Zm00001d022342	AT2G48030	OS03G0360800	11.81768617	6.599883784	11.14515556	7.565603684	0.010051341	0.55425508	0.967569439	12.10345248	5.197446503	14.26560748	5.033694688	1.54E-05	1	0.972572858
3094	GRMZM2G000453	Zm00001d021803	AT1G52855	OS07G0564200	5.520909787	7.732882922	1.469988238	3.983864369	0.019299875	0.000483806	0.528974221	2.53425698	3.732092189	1.850069993	2.729820211	0.164723189	1	1
3096	GRMZM2G000481	Zm00001d049579	AT1G28350	OS08G0150800	1.380535795	8.724587673	0.926184965	10.2346135	2.42E-16	0.375287493	0.58243535	2.481079877	11.96167313	1.252386998	9.890168679	2.38E-15	1	0.799402869
3098	GRMZM2G000489	Zm00001d008634	AT5G06570	OS01G0153800	8.758963227	11.33575677	5.27873409	4.105186731	0.27199331	3.75E-08	0.218499278	8.08484181	6.592967065	8.817565624	5.350602626	0.132718849	1	0.949064167
3099	GRMZM2G000510	Zm00001d048583	AT5G58970	OS11G0707800	39.00639598	59.70952391	49.60417059	64.96673548	0.36128332	0.566549005	0.723866091	48.25076535	58.7402864	50.18976671	56.75981163	0.559107016	1	1
3101	GRMZM2G000531	Zm00001d048585	AT1G07420	OS11G0707600	81.79024467	77.98539467	28.30886857	34.87375838	0.389127941	5.95E-08	0.552057348	27.88649479	28.12731462	32.62752216	29.89477041	0.923221443	1	1
3103	GRMZM2G000540	Zm00001d032905	AT4G17410	OS10G0431000	72.46080541	88.18562353	37.23280399	43.10200662	0.727043253	1.24E-06	0.925566612	42.49500658	44.44895922	39.52753481	40.02507895	0.872788271	1	1
3105	GRMZM2G000576	Zm00001d053182	AT1G09980	OS11G0167500	0.882941203	1.087881911	0.724168932	1.0204051	0.447692252	0.883734994	0.879522094	NA	NA	NA	NA	NA	NA	NA
3106	GRMZM2G000581	Zm00001d011959	AT1G27440	OS01G0926700	11.96836038	4.463556885	14.42575256	4.205451587	3.58E-13	0.856148945	0.351234478	10.85705685	3.146298094	7.682009229	4.726136384	0.157090721	0.5567224	0.24432205
3108	GRMZM2G000587	Zm00001d044752	AT1G24170	NA	7.210625465	7.869860442	5.863715173	8.354631443	0.307004127	0.67455422	0.733331334	5.61349016	10.37641003	6.477187121	8.800382597	0.199891492	1	0.922886653
3110	GRMZM2G000593	Zm00001d044133	NA	NA	32.52831837	54.68939475	31.35343439	51.96751304	0.008142496	0.908646198	1	27.27436168	50.58708537	33.8637855	38.78935537	0.510969848	1	0.578371366
3111	GRMZM2G000601	Zm00001d005532	NA	OS09G0293400	0.21956168	1.1321971	0.972775368	2.911674883	0.000996575	0.000911852	0.690978728	0.886209975	2.100017428	2.28060765	3.110472395	0.290352238	0.751722741	0.75394755
3112	GRMZM2G000603	Zm00001d035263	NA	OS12G0198200	5.296805293	1.60043799	2.437351013	1.180939415	0.095172356	0.403077927	0.41629571	2.580450669	1.005728539	2.876701524	0.794451855	0.000202723	1	0.952504596
3114	GRMZM2G000610	Zm00001d052081	AT2G44020	OS02G0783100	11.1373358	6.985690745	5.650290595	5.84023115	0.967734966	0.437869673	0.321347464	8.076190319	6.301156706	7.51553055	5.139248767	0.231215677	1	0.997395189
3115	GRMZM2G000614	Zm00001d043598	AT1G15210	NA	0.808820652	1.034635724	1.978026296	1.498494182	0.284045147	0.255322904	0.490721982	1.394754215	1.420456591	0.966266156	0.851862423	0.915115322	1	1
3116	GRMZM2G000615	Zm00001d043288	AT5G16300	OS01G0777000	26.85533882	21.38033835	17.56832843	16.21045613	0.468324217	0.113285738	0.942826589	21.88141176	14.4101722	19.50536143	12.48249421	0.093459447	1	1
3117	GRMZM2G000620	Zm00001d026383	AT3G12000	NA	1.776685575	4.057340336	6.628478556	6.520059612	0.961484214	0.045411402	0.122579655	4.013044449	7.176308489	9.315128777	4.450597537	0.029259789	0.971799699	0.011489462
3118	GRMZM2G000622	Zm00001d033775	AT1G74260	OS01G0888500	53.61326933	53.85624741	58.02314711	58.33537348	0.93261728	0.605243031	0.971280441	74.46845976	65.34488479	60.58545795	61.96483493	0.698623801	1	0.987692063
3119	GRMZM2G000623	Zm00001d044753	AT5G59140	OS11G0707700	20.98111167	17.9691914	24.29269409	22.82025303	0.823570063	0.12421455	0.896852537	26.59845236	23.62773094	21.75683098	20.34958559	0.96008245	1	1
3120	GRMZM2G000632	Zm00001d028825	NA	OS08G0129700	14.28747949	10.91205093	18.96137364	17.17582231	0.164667525	0.006843648	0.970655987	17.67388824	11.73861408	13.85851547	10.85455093	0.424827494	1	1
3121	GRMZM2G000633	Zm00001d026382	NA	NA	11.66439351	2.978312019	10.24603356	5.031683737	0.001958258	0.01653999	0.090517219	9.809427298	5.121457667	11.10268483	4.094016264	8.59E-05	1	0.863657863
3123	GRMZM2G000645	Zm00001d045379	AT1G52360	NA	25.0323657	29.07367307	36.16201858	37.54320887	0.825774819	0.089055508	0.727524057	32.32877761	32.64289835	30.98425966	31.30245551	0.849023727	1	1
3124	GRMZM2G000650	Zm00001d026381	AT1G25682	OS02G0324300	32.75305343	25.86451626	37.81178912	27.56273245	0.134752815	0.687641238	0.970521253	38.761612	26.26347996	38.55303864	23.48539016	0.050926553	1	1
3126	GRMZM2G000660	Zm00001d044693	AT3G10940	OS11G0113100	21.01065767	50.48250743	39.9365388	57.82305574	0.165726992	0.343704822	0.08096102	56.81659791	80.10809876	36.19504014	54.76574696	0.049726	0.891797401	1
3127	GRMZM2G000665	Zm00001d006115	AT3G59310	OS09G0513200	2.958845418	1.233713025	5.986081884	1.547035246	1.68E-08	0.497238192	0.395482154	6.587460632	1.88067332	4.561514627	1.560637309	0.000501354	1	0.989632015
3129	GRMZM2G000674	Zm00001d037203	AT3G20730	OS04G0628200	0.31631201	2.903337078	0.303315728	2.111301754	4.56E-05	0.261765388	0.892732373	1.273353054	1.452988842	0.462184708	1.953023859	8.61E-05	1	0.171808143
3131	GRMZM2G000686	Zm00001d027874	NA	OS03G0174900	7.735245528	3.913101927	9.196898528	10.27064567	0.948764427	1.57E-07	0.057007594	6.82639492	7.955378108	11.70574923	7.688640154	0.225497842	1	0.541917055
3132	GRMZM2G000692	NA	NA	NA	1.418814894	0	1.530110125	0	1.61E-08	1	1	1.406331009	0.035385437	2.058163625	0	3.26E-12	1	0.815926623
3137	GRMZM2G000710	Zm00001d024938	AT1G06200	OS04G0102600	42.24816011	40.47727693	40.63905735	38.91012129	0.675834286	0.895713582	0.970655987	47.87202908	41.51233415	43.10689208	35.60840046	0.603908081	1	1
3138	GRMZM2G000713	Zm00001d035829	NA	OS02G0136400	6.09605617	7.012615808	7.010860248	10.11507962	0.070175792	0.042329351	0.579126527	8.063346711	10.98262822	10.3177812	10.80149644	0.688346808	1	0.929642604
3139	GRMZM2G000718	Zm00001d022275	AT1G48240	OS07G0637400	10.81638376	12.16022143	14.51893337	22.14607882	0.804419373	0.000303268	0.952594427	11.7378442	12.29277642	10.17784931	16.45637207	0.002778651	0.499185063	0.570958836
3140	GRMZM2G000719	Zm00001d011518	AT5G46390	OS01G0664000	19.06860252	20.47705451	27.81319527	29.14488682	0.74064297	0.024360719	0.82823028	34.08488379	25.61155261	15.57738908	28.10356579	0.008340325	1	0.096042853
3142	GRMZM2G000737	Zm00001d027725	AT1G72270	OS04G0625300	NA	NA	NA	NA	NA	NA	NA	2.702396688	0.113521436	1.238294565	0.119618804	4.28E-05	1	0.922103062
3143	GRMZM2G000739	Zm00001d011428	AT5G40850	OS01G0631200	212.2137693	110.111802	40.32820609	13.67046455	4.07E-10	1.21E-44	0.318994867	46.72574982	17.48607467	56.55880086	13.06227077	2.95E-11	1	0.602783786
3144	GRMZM2G000741	Zm00001d027875	AT1G72820	OS03G0175200	3.303866752	5.61667031	4.931534256	8.97473771	0.132708014	0.014086369	0.931166859	6.117330926	11.00960791	6.31572945	9.140706583	0.131115487	1	0.94796005
3146	GRMZM2G000749	Zm00001d027726	AT1G54440	OS03G0157800	56.79063505	35.65019112	54.01355194	31.11194475	0.008223139	0.458924443	1	53.68113644	29.95536619	77.75677879	33.93485898	0.001221991	1	0.959625389
3148	GRMZM2G000753	Zm00001d014385	NA	OS06G0677300	33.66677473	35.56734194	33.81668166	30.85242734	0.674180488	0.48854089	0.837779597	34.31079398	30.6975223	29.63160687	27.16824175	0.882835443	1	1
3149	GRMZM2G000764	Zm00001d052213	AT1G78240	OS02G0755000	10.93624801	10.08614912	15.94291456	19.33664731	0.956623746	9.05E-05	0.897020537	16.47010944	14.35407934	11.00035687	13.79885055	0.321007602	1	0.783140143
3150	GRMZM2G000775	NA	NA	NA	9.661430196	1.117861301	13.62097809	0.887293751	1.26E-30	0.607453073	0.325001486	11.27353499	1.027348025	12.19108025	0.574488335	1.44E-24	0.93593258	0.616478714
3151	GRMZM2G000777	Zm00001d009943	AT1G71730	OS05G0182000	11.72505805	14.9864077	8.349779527	10.39618484	0.96090503	0.03882799	0.749990512	11.59197954	10.5048668	9.370848742	9.016564859	0.82778602	1	1
3154	GRMZM2G000812	Zm00001d015905	AT1G66770	OS02G0301100	23.76578634	42.32080842	42.09880376	55.44753885	0.592717535	0.070217371	0.201108613	36.94652681	44.49276314	27.99260211	43.39464412	0.001387284	1	0.773917082
3155	GRMZM2G000816	Zm00001d038299	NA	OS05G0444300	4.798696707	7.732245101	24.31105481	30.79669181	0.615683509	9.90E-19	0.554302909	14.86348225	42.41506698	26.93472968	22.87735515	0.704591964	0.099507791	0.002756507
3156	GRMZM2G000818	Zm00001d022628	AT4G38620	OS09G0538400	6.974175821	16.16104041	11.49718463	28.33480156	0.004749724	0.00036286	0.579267694	9.078782898	15.41244215	6.056123123	21.89725801	8.41E-11	0.080470795	0.165636061
3157	GRMZM2G000823	Zm00001d027728	AT3G53110	OS03G0158200	34.57023984	45.17179953	25.69598113	30.34122993	0.726750703	0.012167338	0.836429779	31.333405	29.07716675	26.34938125	26.97523153	0.791419295	1	1
3159	GRMZM2G000829	NA	NA	NA	5.085579993	0.403877448	9.937305241	0.453497374	7.60E-25	0.780227441	0.751866568	7.520623146	0.417196327	8.409203517	0.229367528	7.81E-23	1	0.909751471
3160	GRMZM2G000836	Zm00001d038297	AT1G08290	OS05G0444200	0.545443465	2.066624691	0.185778252	0.085644612	0.6328905	8.66E-11	0.23357055	NA	NA	NA	NA	NA	NA	NA
3162	GRMZM2G000874	Zm00001d018604	NA	NA	0.070478653	13.52546192	0	20.06930544	8.11E-46	0.012801652	0.442471976	0.157866623	17.3144148	0.07182147	14.40757995	4.50E-40	1	0.985143963
3163	GRMZM2G000877	Zm00001d024840	NA	NA	3.214219408	0.430714717	4.336311345	0.368636207	1.32E-14	0.778191005	0.521607214	3.837703944	0.762927325	4.641174482	0.948203819	3.05E-06	1	1
3164	GRMZM2G000909	Zm00001d045494	AT4G10800	OS06G0129200	27.88718679	18.20901341	13.21906896	13.24738858	0.961484214	0.081304065	0.283741435	14.07949798	13.68712972	13.27898424	13.4535629	0.895831796	1	1
3165	GRMZM2G000923	Zm00001d029173	AT3G12390	NA	56.98467931	66.92027996	48.12914262	63.24911424	0.799348513	0.631605474	0.92603992	50.56271777	50.04944312	45.72852529	59.05204226	0.217795692	1	0.90620887
3166	GRMZM2G000932	Zm00001d045495	AT1G64590	OS06G0129100	4.463759141	3.118386407	2.021910402	0.59247292	0.007979681	7.30E-08	0.426124232	1.625585263	0.694418682	3.080676914	0.580218145	2.43E-06	1	0.646119489
3167	GRMZM2G000936	Zm00001d007522	AT4G02680	OS11G0585900	55.85290987	57.92548602	35.94047511	41.57598036	0.935493656	0.034167407	0.990038118	31.3091645	34.39335477	33.7740133	37.14743247	0.483439052	1	1
3168	GRMZM2G000937	Zm00001d014968	AT5G14850	OS01G0580100	10.0150621	16.39020665	25.52161142	27.66610779	0.779613343	0.00072366	0.372672682	23.96666357	25.90535632	22.92309443	22.51221149	0.963020634	1	1
3170	GRMZM2G000964	Zm00001d053718	NA	OS02G0539600	8.216221099	9.5646064	12.03711489	16.01706073	0.788505829	0.008314508	0.940690978	11.38742086	14.36635384	5.028816488	16.87645105	1.12E-07	1	0.071619535
3171	GRMZM2G000973	Zm00001d025950	AT3G49590	OS04G0538700	11.04623986	17.0389815	17.65339034	22.43153575	0.879130286	0.046154197	0.395663093	21.45535858	23.35143413	13.91912126	19.24316042	0.112127377	1	0.953803015
3172	GRMZM2G000976	Zm00001d053719	AT4G38040	OS02G0187200	NA	NA	NA	NA	NA	NA	NA	1.641935926	0.510126372	0.96451091	0.298046391	0.017345021	1	1
3173	GRMZM2G000980	Zm00001d003984	AT5G51300	OS04G0385700	15.39335988	15.13103019	10.15072982	11.66720726	0.641573512	0.158410732	0.790924892	12.55545335	15.05774142	9.287772383	11.91746342	0.291983674	1	1
3174	GRMZM2G001004	NA	NA	NA	5.342064852	0.763505741	7.972810429	1.401944871	8.16E-12	0.085193906	0.798318032	8.358600787	0.62923911	8.330732527	1.238519163	3.83E-10	0.467431816	0.581177875
3175	GRMZM2G001024	Zm00001d009108	AT2G42030	OS08G0162400	22.04770361	23.02262977	11.92615672	12.25743069	0.982171639	0.000123434	0.989065574	12.25639824	12.83109136	11.19793441	12.35198976	0.665815367	1	1
3176	GRMZM2G001033	Zm00001d017144	AT2G43240	OS02G0604300	31.57934199	43.88285487	20.68867056	27.41970728	0.37592371	0.003138081	0.911664466	23.62781983	22.78269536	18.79949668	19.94116297	0.737866121	1	1
3178	GRMZM2G001043	Zm00001d049093	NA	OS11G0197500	0.216521908	0.495078159	0.306022025	1.836282761	0.005697061	0.000106926	0.699460401	0.079222491	1.339467406	0.042320825	1.095431626	9.68E-07	1	1
3179	GRMZM2G001048	Zm00001d049094	NA	OS11G0197600	3.600045619	3.811805862	3.448014534	4.635281789	0.466971437	0.365792207	0.794101171	4.697541055	4.776381423	4.738518494	3.537541598	0.480419696	1	0.917660053
3180	GRMZM2G001079	Zm00001d028725	AT2G37090	OS03G0287800	28.04472488	38.02295531	33.95432993	31.32987451	0.351777941	0.240204613	0.136782467	19.3411566	25.3126836	22.31762437	25.09658561	0.085495744	1	1
3181	GRMZM2G001084	Zm00001d003894	AT3G45450	OS04G0397100	245.2925769	285.3556699	389.2098289	377.2963821	0.468784669	0.050764618	0.496467032	367.7118713	314.6478272	277.0796325	342.5569506	0.237287631	1	0.741314822
3182	GRMZM2G001088	Zm00001d012087	AT1G07840	OS01G0911000	10.32448179	13.59874597	20.0435676	26.32520462	0.437095752	1.64E-05	0.959187596	18.69886936	20.32202529	17.74469351	17.45584495	0.835780165	1	1
3183	GRMZM2G001097	Zm00001d017157	AT3G11950	OS02G0605500	6.525609756	4.782967978	3.445308238	2.7077811	0.755237926	0.013505448	0.779488187	5.239184492	3.52596278	5.292733168	2.902900639	0.075057882	1	0.989324099
3185	GRMZM2G001114	Zm00001d020013	NA	OS09G0298500	6.099722666	11.31568675	12.28147545	16.95927559	0.920885168	0.013335171	0.074335952	9.277998945	9.872503704	7.886192114	12.72186877	5.95E-06	0.245473504	0.337034237
3186	GRMZM2G001116	Zm00001d048673	NA	NA	0.201024257	0.9546183	0.55462846	1.690659571	0.15448142	0.087501178	0.607905393	0.638700788	1.326986863	0.603814442	1.482363112	0.032160124	1	1
3190	GRMZM2G001160	Zm00001d048672	AT3G05740	OS11G0672700	0.732653924	1.775676706	0.245900139	1.031992404	0.088679801	0.096220515	0.914361875	NA	NA	NA	NA	NA	NA	NA
3192	GRMZM2G001169	Zm00001d048671	AT3G62630	OS11G0672900	0.663981649	1.123419928	0.67757853	0.332998707	0.274984542	0.006160087	0.22439877	NA	NA	NA	NA	NA	NA	NA
3194	GRMZM2G001180	Zm00001d007640	AT4G15475	NA	31.7040882	29.28413274	25.00333154	23.01707014	0.570732724	0.176951714	0.967389728	26.88434258	23.05651328	25.35148709	18.53134425	0.288020222	1	0.973994028
3195	GRMZM2G001191	Zm00001d014321	AT2G45620	OS10G0188300	45.47732807	40.33053348	48.36984066	48.36272857	0.994087607	0.233171862	0.78996204	49.55500806	49.46704785	45.21060739	47.36988945	0.743764342	1	1
3198	GRMZM2G001200	Zm00001d052661	AT1G28190	NA	2.370036904	2.815651196	2.754198224	1.951308952	0.054139713	0.174182829	0.169726351	2.422082278	2.072870437	2.083288069	2.648803959	0.186856758	0.953126079	0.898305445
3201	GRMZM2G001221	Zm00001d038730	AT5G24270	OS05G0534400	2.300551845	2.242829664	3.674970596	3.093137256	0.80255054	0.197390515	0.978375392	5.136343539	2.060287353	6.425694593	2.506319444	0.001742883	1	1
3204	GRMZM2G001243	Zm00001d011131	AT1G17550	OS05G0537400	30.74735368	50.39907434	2.811613814	2.607867717	0.767092419	1.43E-61	0.227071273	4.566876542	4.18935319	4.886246752	3.25188697	0.226901159	1	0.88108566
3206	GRMZM2G001255	Zm00001d044467	AT1G29040	OS01G0613300	24.22556208	27.5016972	25.51619883	28.65053011	0.874313749	0.808791772	0.811333769	26.74844552	27.6918007	21.34099135	27.60863571	0.24408028	1	0.972572858
3207	GRMZM2G001265	Zm00001d025098	AT3G60800	OS03G0804300	29.77684499	25.35307929	23.1443823	22.67422942	0.993148997	0.595639835	0.761766104	28.17783154	20.81206121	26.14753688	19.91495134	0.405710582	1	1
3208	GRMZM2G001272	Zm00001d023523	NA	NA	130.6038445	113.5252803	60.48506529	66.30270194	0.702677764	0.000250312	0.553731927	59.73179392	60.45885376	72.10513555	58.69616397	0.548152824	1	0.930924258
3209	GRMZM2G001288	Zm00001d029313	NA	OS03G0374600	13.74735653	7.152371169	6.764960109	7.394464249	0.101562391	0.985637856	0.790330115	6.877215491	3.664868955	4.67391012	5.893892026	0.020499207	0.105528617	0.017783393
3210	GRMZM2G001289	Zm00001d002234	AT1G05230	OS04G0627000	28.06130739	17.92897419	16.04962685	7.566568471	0.000349908	4.16E-07	0.682665654	10.09017928	5.326777552	16.03497255	7.32750776	0.001322793	0.659830704	0.995342544
3211	GRMZM2G001296	Zm00001d044468	AT2G34090	OS01G0613900	18.39644141	16.25109951	17.75622962	16.40303315	0.904872977	0.919721128	0.871081967	20.06279193	17.10608792	16.54608192	18.56838174	0.56156369	1	0.923774894
3212	GRMZM2G001297	Zm00001d007158	AT3G06810	OS07G0675000	58.73007745	122.0973891	67.01707338	95.86790306	0.273195295	0.145190328	0.153807869	91.33791806	95.22036757	60.24603607	83.49463142	0.116828102	1	0.9033204
3213	GRMZM2G001304	Zm00001d038728	AT1G16980	OS05G0518600	88.89892349	38.0708449	49.53264015	33.07352475	0.265049405	0.614517192	0.071686289	40.31060137	30.73583725	54.13467334	31.64233622	0.032469729	1	0.89899402
3214	GRMZM2G001327	Zm00001d037877	AT1G07920	NA	168.4262102	189.1573233	260.6682137	298.7760741	0.824058426	0.001276969	0.767859011	277.85293	257.0201261	196.2841674	261.5676629	0.135500369	1	0.7745645
3215	GRMZM2G001332	Zm00001d038638	NA	NA	0.954624108	0.83115376	1.77871656	0.511327298	0.000913803	0.258600028	0.095564407	1.30739159	0.48592354	1.679289406	0.677300359	0.031296726	1	1
3216	GRMZM2G001334	Zm00001d002235	AT3G15160	OS04G0626900	23.32252213	28.44428862	57.42426168	54.87320844	0.755852559	5.06E-06	0.584332365	47.09902406	43.74540064	43.55253534	39.22366507	0.909367871	1	1
3219	GRMZM2G001363	Zm00001d026095	AT5G52190	OS04G0568600	10.40714938	10.65851956	10.9209058	12.22468504	0.889875785	0.310495645	0.997210926	15.26730008	12.14971912	15.24361367	10.25606885	0.376840485	1	1
3220	GRMZM2G001388	Zm00001d007642	NA	OS11G0640300	4.992951161	0	3.904632954	0	5.93E-19	1	1	4.548971287	0	4.671689421	0.047074417	2.00E-19	1	0.863657863
3221	GRMZM2G001401	Zm00001d007644	NA	OS09G0491868	1.114720962	0.295484712	1.961788516	0.719720071	0.024195091	0.069134435	0.767859011	1.826028426	1.400289812	2.034536469	0.976744965	0.061042289	1	0.874987582
3223	GRMZM2G001415	Zm00001d044597	AT5G59980	OS12G0175900	4.413350096	9.141395924	7.008153951	20.05933103	1.53E-06	5.85E-07	0.679862853	12.50805985	18.73902347	7.362776972	16.59219294	0.00022954	1	0.819804801
3224	GRMZM2G001421	Zm00001d008957	NA	OS01G0221100	16.69348421	17.46332442	14.63647084	17.92665185	0.322782592	0.835012335	0.695342167	9.281750688	22.87056317	25.40350726	21.37142907	0.750376013	1	0.020134128
3225	GRMZM2G001426	Zm00001d044065	NA	OS01G0646300	0.608398521	1.102503603	0.54650957	1.989195947	0.072135244	0.07286461	0.868875805	0.576734796	1.622756948	0.776866193	0.783649631	0.697243598	0.75003739	0.603829286
3226	GRMZM2G001444	Zm00001d007645	AT4G15030	OS11G0639000	32.39864384	28.40790331	22.1120684	20.38728924	0.664814104	0.053063036	0.969665153	22.90615972	20.14400409	20.56553062	16.54391248	0.538201823	1	1
3228	GRMZM2G001451	Zm00001d040526	AT2G46940	OS01G0284900	1.884058264	2.964788649	0.62016294	0.54432358	0.757450038	5.76E-08	0.584281666	NA	NA	NA	NA	NA	NA	NA
3229	GRMZM2G001454	Zm00001d045984	NA	OS06G0468400	10.30877348	9.90147365	7.09050957	7.238068754	0.98178079	0.108023893	0.962860488	9.456977706	7.975212205	7.249799714	6.001913413	0.625644287	1	1
3230	GRMZM2G001457	Zm00001d044599	AT3G45780	OS11G0102200	247.9998629	184.6939672	210.7733507	173.8809198	0.382311616	0.778014349	0.836292199	245.183956	199.3093197	228.8119468	193.4073066	0.737465578	1	1
3231	GRMZM2G001466	Zm00001d023525	AT4G15720	OS12G0163600	1.599103882	2.194911852	1.221381803	2.230826936	0.351292098	0.994421734	0.948352698	1.563472284	1.993655073	1.0379215	1.306731954	0.62466139	1	1
3233	GRMZM2G001500	Zm00001d023802	AT4G24280	OS12G0244100	753.0709765	1006.571005	917.0959935	1171.661942	0.896855095	0.379815823	0.563764908	1118.520679	1082.058379	565.7471344	1073.820026	0.000980182	1	0.220313594
3234	GRMZM2G001508	Zm00001d037681	AT5G24770	NA	2.117825211	46.30486465	5.40168416	76.8777995	2.43E-44	0.000155394	0.659563256	32.44521675	176.183195	31.93311772	140.7957224	8.04E-14	1	1
3235	GRMZM2G001514	Zm00001d009567	AT1G03870	OS05G0563600	65.6554705	49.04349121	103.7982987	129.6242153	0.987253477	2.52E-12	0.470212738	106.7495398	108.2054774	103.3239052	119.1212274	0.337585856	1	1
3237	GRMZM2G001530	Zm00001d024538	AT5G45420	OS08G0159000	3.653793226	4.780979822	5.084836948	6.843334539	0.579950408	0.08068438	0.950460495	5.625464825	6.707658839	6.336086532	5.074489802	0.608051347	1	0.790603168
3238	GRMZM2G001541	Zm00001d052889	AT5G12900	OS08G0508100	5.211156922	6.944946028	4.587624077	5.338241661	0.995860161	0.241534593	0.726671237	4.337606282	3.145333798	3.881395298	3.524272066	0.818730304	1	0.903343918
3239	GRMZM2G001551	Zm00001d024539	AT1G80770	OS08G0158900	112.8754625	135.8475446	111.8915153	149.9616958	0.597245369	0.51220428	0.965946831	134.4033428	137.0436072	72.78805988	135.2352601	0.001345111	1	0.337463824
3241	GRMZM2G001577	Zm00001d032838	NA	OS10G0445900	12.93388558	14.153683	3.601317226	2.918915933	0.761710199	3.42E-17	0.831000034	2.911524844	3.446592644	5.187625063	2.383026442	0.011102763	1	0.175640219
3242	GRMZM2G001592	Zm00001d032837	NA	OS10G0446100	3.044581921	3.091461344	0.915359778	1.088356278	0.861651585	0.000141147	0.941195041	1.500747443	1.46798893	1.774904157	1.285127508	0.52846373	1	0.961397397
3243	GRMZM2G001606	Zm00001d032836	NA	OS10G0446100	1.067263557	1.06725148	0.368850208	0.954170603	0.194547365	0.816812956	0.493806634	0.939965438	0.817348904	1.163718939	0.276441944	0.003730966	0.407031922	0.326697331
3245	GRMZM2G001631	Zm00001d013797	AT3G03300	OS03G0583900	7.05052861	5.850582757	2.024616699	1.733869251	0.923482203	4.01E-07	0.795528243	2.666623073	1.69659958	2.126806854	1.321865773	0.247419067	1	1
3246	GRMZM2G001639	Zm00001d021224	AT1G12710	OS09G0525300	48.35583223	51.57879404	27.74612121	25.30829598	0.814012673	2.88E-06	0.893236513	27.12739918	31.48272886	28.48329829	27.5692616	0.990232889	1	0.979748756
3247	GRMZM2G001645	Zm00001d020963	NA	OS09G0492700	31.58800701	29.53345656	41.90007739	40.04639072	0.357421635	0.042768821	0.851646223	53.33931693	30.37856399	44.2240487	28.85727268	0.140906904	1	0.998779551
3249	GRMZM2G001652	Zm00001d020178	AT2G20010	OS09G0346700	12.56228923	13.57848923	10.60405858	24.52060188	6.90E-05	0.000125059	0.028008898	10.08371342	25.95064107	8.771985326	21.79466348	8.48E-06	1	1
3250	GRMZM2G001653	Zm00001d003767	AT1G08380	OS04G0414700	1459.87194	1415.020822	1698.312417	1407.158398	0.654193007	0.9586697	0.936032265	1369.178323	1637.496028	1871.388361	2025.173845	0.719615458	0.926639836	1
3251	GRMZM2G001660	Zm00001d005824	AT5G20635	OS09G0441900	0.287000561	0.725617252	1.407160055	1.323881136	0.424358217	0.103932367	0.169726351	0.999798478	0.940818808	1.083752817	0.971947298	0.846716856	1	1
3252	GRMZM2G001661	Zm00001d034836	AT5G16490	OS03G0847900	22.16684008	15.75494553	20.30087628	17.32092433	0.024909763	0.716854645	0.840559729	19.31898884	14.33224224	18.44711728	12.51937027	0.316457557	1	0.998779551
3253	GRMZM2G001663	Zm00001d028472	NA	OS03G0255400	33.97150518	30.25892963	67.02577563	64.73551575	0.999639325	1.84E-07	0.793318753	62.53427435	57.91432667	56.53437798	65.37789943	0.49646429	1	0.967834001
3254	GRMZM2G001668	Zm00001d005450	AT1G06700	OS03G0844100	60.92733346	69.04633812	62.80100581	63.78300462	0.843615863	0.72062776	0.971922511	69.9397851	71.43239622	63.76945846	66.68347887	0.765165725	1	1
3255	GRMZM2G001676	Zm00001d032740	AT5G46040	OS10G0470700	5.438604524	18.00863871	6.464934036	8.196588557	0.426299682	1.29E-06	0.00458671	5.3584527	5.487831327	5.645418186	7.366629913	0.197181305	0.61156272	0.934086864
3256	GRMZM2G001696	Zm00001d028471	AT4G37870	OS03G0255500	1885.287835	902.0384628	1881.193037	931.5184288	0.00066238	0.984032015	0.479856853	1816.82705	1036.077299	2008.858985	1371.705702	0.113581251	0.532571316	0.984499851
3260	GRMZM2G001724	Zm00001d013795	AT1G52870	OS03G0583800	277.240078	110.6604329	304.4009712	136.5358203	8.44E-06	0.454011028	0.691638987	299.0789306	145.032278	449.1540399	174.8700993	0.000392809	0.819212572	0.997824689
3261	GRMZM2G001750	Zm00001d005762	AT1G74640	OS09G0413700	173.4656526	136.9259779	144.5135052	111.6518118	0.225475464	0.238761189	0.995652661	175.0958776	145.2197393	167.8230038	129.0860711	0.453162893	1	1
3262	GRMZM2G001755	Zm00001d009339	AT1G66670	OS01G0507900	148.9575029	209.7908976	179.1904164	249.1105267	0.687609669	0.24904258	0.623834586	205.4936519	220.6407757	113.3649903	224.3726851	0.000722452	1	0.353851278
3263	GRMZM2G001764	Zm00001d032744	NA	OS10G0469900	NA	NA	NA	NA	NA	NA	NA	0.432758408	0.682207981	1.04915256	0.578819931	0.285029117	1	0.582496533
3265	GRMZM2G001777	Zm00001d007675	AT4G03090	OS05G0188600	6.581702332	9.012383147	10.0710805	14.33887864	0.476757605	0.00572994	0.895133093	13.28611634	11.55711211	9.550716138	9.141309605	0.947650528	1	1
3267	GRMZM2G001803	Zm00001d031764	AT1G68100	OS08G0467400	8.294228599	8.120238317	10.8168998	12.02372335	0.9265849	0.023362137	0.935482152	12.0470896	12.44458871	11.61476864	9.634040871	0.66789383	1	0.961397397
3268	GRMZM2G001805	Zm00001d025228	AT1G27385	OS04G0386500	30.77757059	21.94696344	47.32882451	33.75223583	0.068786023	0.011624743	1	45.63649014	32.72103626	55.90472891	33.20395549	0.034104638	1	0.960123437
3270	GRMZM2G001814	Zm00001d028470	AT4G25970	OS01G0959800	1.426788948	1.087365767	2.147566768	1.506216152	0.262198083	0.313653699	0.930032616	2.514108679	1.790815033	2.214884703	1.734733301	0.51419628	1	1
3271	GRMZM2G001816	Zm00001d046317	NA	OS06G0550000	47.7242159	48.26135185	91.5488778	109.8124358	0.730858935	3.64E-09	0.891956854	105.1250785	110.2852629	71.5620542	105.9327053	0.041271286	1	0.819804801
3272	GRMZM2G001820	Zm00001d006488	AT5G57700	OS07G0516000	13.80403643	20.14143941	14.70200532	27.80149473	0.003757064	0.037233177	0.692536417	14.74536117	26.81320478	15.66498872	24.66694119	0.027314502	1	0.999472225
3275	GRMZM2G001845	Zm00001d032747	NA	NA	0.800846598	0	3.368948571	0.287781466	5.93E-09	0.00341534	0.336183199	1.113026003	0.152724356	3.088049846	0.047074417	2.29E-14	1	0.390081062
3276	GRMZM2G001850	Zm00001d032748	AT1G48920	OS04G0620700	35.49809763	52.25438341	17.20818047	39.73701908	0.000445249	0.076092737	0.535430448	26.63418096	28.39885374	24.52245477	31.70021455	0.187214182	1	0.979801375
3279	GRMZM2G001869	Zm00001d033955	AT1G61410	OS03G0740800	3.813679423	4.394360432	9.527277224	8.328864566	0.527972487	0.000558922	0.63549267	10.66014804	8.595852054	11.41011336	9.410623525	0.632421677	1	1
3282	GRMZM2G001887	Zm00001d013999	AT1G17880	OS10G0483000	208.7674462	241.9991774	225.9466727	256.9426753	0.971714367	0.654333516	0.868622506	251.8030033	214.6451793	196.3371235	205.4437854	0.589315462	1	0.922103062
3283	GRMZM2G001889	Zm00001d015720	NA	NA	8.417461265	4.09492117	12.5312486	11.26509386	0.46343999	2.23E-08	0.21827208	16.87191399	11.30156051	11.96067309	9.440287294	0.775651062	1	0.994363627
3284	GRMZM2G001895	Zm00001d030026	AT2G26890	OS10G0575200	47.12458487	46.63007876	60.8831014	59.59413808	0.825203115	0.095991179	0.98478089	65.0603974	62.02271593	58.46411524	55.00635661	0.940792915	1	1
3285	GRMZM2G001898	Zm00001d019054	AT2G14170	OS07G0188800	25.12421089	28.6049472	19.11080332	27.67882456	0.478455535	0.776951544	0.915182938	32.98995651	29.39478858	15.63883244	26.22585285	0.013861616	1	0.372202404
3286	GRMZM2G001904	Zm00001d023534	AT1G76730	OS12G0168000	209.5311275	49.96487227	233.9533359	106.9271724	7.06E-08	2.32E-05	0.053136277	205.3825235	69.0189154	205.8550589	73.48518269	1.20E-06	1	1
3287	GRMZM2G001905	NA	NA	NA	22.07012273	77.00637788	26.66933985	94.56045364	6.22E-12	0.143605004	0.982725273	32.21050142	74.94440208	33.0811158	82.8560324	3.32E-06	1	1
3289	GRMZM2G001915	Zm00001d009171	NA	OS01G0329400	2.817285986	2.213652312	2.942682773	1.257396008	0.015899831	0.087849376	0.518222825	3.587122467	1.678257893	3.721196651	1.286059651	0.000682232	1	0.933183472
3290	GRMZM2G001918	Zm00001d028586	AT1G35860	OS03G0271200	64.57076918	97.09350175	73.98404953	114.6395387	0.513681498	0.225801159	0.637643441	93.37258216	86.55476891	57.89375311	91.49569358	0.001120414	1	0.24375405
3292	GRMZM2G001930	Zm00001d030028	AT1G32640	OS10G0575000	10.28623183	12.80584302	12.98128771	14.64876039	0.985029295	0.477694473	0.751662706	12.67946812	13.25940554	15.46053184	13.87062507	0.968461526	1	0.997305549
3293	GRMZM2G001934	Zm00001d026668	NA	OS04G0685900	20.96876127	22.03456153	18.0775332	28.12894341	0.219172539	0.137568976	0.695254583	12.59105887	19.18465124	14.95324138	18.66741251	0.181907568	1	0.970982799
3294	GRMZM2G001938	Zm00001d019053	AT5G03795	OS07G0188700	1.823751512	1.469008707	0.67757853	1.826703019	0.09011007	0.503131459	0.165345964	0.673464671	0.946949794	0.726750507	0.632831047	0.871825528	1	0.928455103
3295	GRMZM2G001953	Zm00001d052273	AT3G48040	OS02G0742200	5.783170855	18.62427028	4.620099638	21.49338538	2.62E-07	0.452221623	0.970237666	6.2068327	13.17980334	3.751420708	15.25810394	1.45E-10	0.820692062	0.265494981
3296	GRMZM2G001956	Zm00001d019052	AT3G10060	NA	49.9241651	45.61015177	65.60275066	55.2232519	0.935122182	0.282557329	0.919729057	53.18862159	62.41498952	77.46697392	77.48990249	0.828264077	0.820380296	0.997479767
3297	GRMZM2G001973	Zm00001d005881	AT1G45207	OS09G0456100	129.4439692	56.08502047	129.8603756	109.4888633	0.631470807	2.41E-06	0.007919375	227.6395253	153.9850462	187.7331438	119.2031429	0.157186402	1	1
3300	GRMZM2G001991	Zm00001d009666	AT5G14700	NA	6.105141094	2.797360848	3.508136421	3.049535853	0.366666604	0.714860622	0.419355468	2.461690426	2.235761832	2.897467307	1.890349552	0.291819737	1	0.931422831
3301	GRMZM2G002002	Zm00001d028022	AT3G61690	NA	39.49837654	26.87803658	24.44000083	23.37504064	0.865741473	0.494982974	0.399927113	26.08025029	20.58379885	22.14622608	19.46329078	0.756974542	1	1
3302	GRMZM2G002010	Zm00001d009767	NA	OS01G0971100	1.249990191	0.171218134	0.180365659	0.300685029	0.779613343	0.501567363	0.0632442	NA	NA	NA	NA	NA	NA	NA
3303	GRMZM2G002023	Zm00001d012224	AT1G77130	OS01G0880200	25.54247787	19.07584667	46.59324704	36.60547898	0.019444296	4.36E-06	0.819969375	35.45320714	31.96101148	34.75239742	30.29985337	0.934885672	1	1
3304	GRMZM2G002034	Zm00001d009667	AT1G10640	OS05G0578600	0.134427303	3.299535678	0	0.703492686	0.001118564	8.49E-08	0.775713511	NA	NA	NA	NA	NA	NA	NA
3308	GRMZM2G002075	Zm00001d005884	AT1G45249	OS09G0456200	14.0388851	5.848231302	15.40510724	6.752007071	6.06E-05	0.592267231	0.919729057	16.12561329	8.336110591	24.14126173	7.306888986	2.40E-07	1	0.570883441
3309	GRMZM2G002100	Zm00001d036215	AT2G43790	OS06G0154500	24.31674616	20.60463782	21.21352976	20.4372993	0.760766892	0.976819258	0.893236513	23.47885558	20.9260701	26.37473073	18.29199789	0.191729996	1	0.913318636
3312	GRMZM2G002115	Zm00001d035297	AT4G24460	OS12G0511300	2.491614859	2.269590509	5.778653258	5.57493299	0.915596807	1.71E-05	0.932000909	8.135221419	6.826231895	6.681267572	5.155314729	0.470461662	1	1
3314	GRMZM2G002121	Zm00001d027276	AT5G61510	OS03G0101600	10.1546045	14.60315029	10.5878208	16.19975311	0.217798172	0.542227681	0.991117228	14.18430098	13.6139031	15.27640671	13.09508914	0.729357297	1	1
3315	GRMZM2G002124	Zm00001d018502	AT3G57120	OS02G0819900	1.66669443	0.913225372	0.243193842	0.457604641	0.463204972	0.151483822	0.252374117	1.328663109	0.519265316	1.692957755	0.423861077	0.001715894	1	0.953366867
3316	GRMZM2G002128	Zm00001d038270	AT2G38090	OS05G0449900	30.15213243	22.78945431	41.05778762	37.97708913	0.36963306	0.000889694	0.901677654	32.3400613	30.47985912	43.34785821	26.92080787	0.113912573	1	0.667041232
3317	GRMZM2G002130	Zm00001d009954	AT2G25670	OS05G0179800	24.14253742	22.38878502	17.87705675	17.28081939	0.620077814	0.144479969	0.974675395	23.69059115	20.43244875	20.16124585	15.78312772	0.502747275	1	1
3318	GRMZM2G002131	Zm00001d005888	AT4G36990	OS09G0456800	19.9451661	13.07843364	5.019302468	5.042346503	0.612971814	9.30E-08	0.672904009	8.122564496	5.390941557	6.256268997	4.127301547	0.282003366	1	1
3319	GRMZM2G002135	Zm00001d011927	AT3G05510	OS01G0931300	10.02956616	7.934398491	11.11209664	12.23920444	0.925503188	0.011173507	0.605284604	10.42733103	9.464935692	11.18370662	9.72980829	0.759837419	1	1
3320	GRMZM2G002138	Zm00001d030784	AT1G13940	OS12G0577800	8.543703855	14.01461914	6.544	10.41704066	0.05886915	0.109551016	0.990038118	8.018964694	10.09988117	5.701241234	9.69452177	0.01941467	1	0.910012731
3321	GRMZM2G002142	Zm00001d005889	AT3G19270	OS09G0457100	8.698475664	8.822051847	2.327932427	5.079631393	0.004428266	0.015690026	0.071766754	2.535086224	7.360806842	2.189576594	7.328026516	4.26E-06	1	1
3324	GRMZM2G002165	Zm00001d043201	AT5G44650	OS01G0798500	301.5395479	290.4427857	380.690557	339.6087138	0.355972189	0.26226245	0.821443431	353.1859651	319.3600752	299.7229985	328.5349293	0.582446881	1	0.971453865
3325	GRMZM2G002173	Zm00001d050865	AT1G12350	OS02G0575200	24.99166901	29.21959001	26.52473941	35.51391166	0.470609387	0.630726445	0.302821663	15.38144244	18.43697844	14.29741785	19.07505075	2.72E-07	0.155335616	0.203712197
3326	GRMZM2G002178	Zm00001d028282	NA	OS03G0225900	8.607138512	5.768894241	14.49245376	15.64574025	0.959493302	3.20E-09	0.339086205	14.56557088	14.3661237	8.462628489	17.19818113	3.16E-05	0.910507994	0.127149258
3328	GRMZM2G002220	Zm00001d052809	AT2G04030	OS08G0487800	314.1408894	349.3033241	423.6908342	578.1017343	0.88362334	0.000681328	0.94380873	476.3547644	459.4008098	218.6367739	491.2537161	2.36E-05	1	0.036376347
3330	GRMZM2G002227	Zm00001d045230	AT2G45910	OS06G0163000	5.570716706	2.884408909	2.906917558	0.540608035	1.80E-05	1.59E-07	0.220484156	4.215369681	1.337308674	3.97875685	0.643167199	2.21E-07	0.651353654	0.697251589
3332	GRMZM2G002260	Zm00001d013561	AT1G10050	OS03G0672900	9.877315585	10.36049765	8.409318054	7.369529765	0.031092156	0.013553779	0.117507543	4.79955896	2.349604381	3.199221395	4.211388975	0.191078501	0.174206809	0.348915398
3333	GRMZM2G002276	Zm00001d042879	AT1G17440	OS01G0846900	12.3844386	12.94312721	13.17789115	12.94987758	0.823947679	0.95961436	0.898222932	14.06183741	14.62715153	14.70124475	12.96373597	0.802793654	1	0.978363719
3335	GRMZM2G002286	Zm00001d052810	NA	OS08G0487900	16.76696895	17.4509011	15.24368566	17.76398923	0.984355148	0.820560826	1	13.58629467	15.68534588	16.44791836	13.18084953	0.619597921	1	0.845471471
3336	GRMZM2G002297	Zm00001d011519	AT1G29820	OS01G0664100	5.765538893	10.12352147	8.276126157	12.55753396	0.122752272	0.222354815	0.822690279	9.854393871	16.59209183	6.8660663	11.74838546	0.021610619	1	1
3340	GRMZM2G002361	Zm00001d010915	AT4G24880	OS01G0101300	15.66555304	13.74355519	20.1394547	23.87087505	0.760676219	0.00034597	0.65204635	25.88291292	22.10990869	20.47176294	18.71788553	0.897226829	1	1
3341	GRMZM2G002391	Zm00001d024294	AT1G70330	OS08G0205200	46.79206035	45.41913618	49.7905322	41.43304985	0.458943457	0.655692683	0.851335426	39.55253128	41.66270933	53.57102207	43.04907834	0.515443706	1	0.883955727
3342	GRMZM2G002396	Zm00001d019457	AT3G06390	OS07G0442900	NA	NA	NA	NA	NA	NA	NA	1.603227418	1.633773213	0.790626375	0.595351964	0.745355515	0.256029789	0.989727497
3343	GRMZM2G002416	Zm00001d009127	AT3G06650	OS01G0300200	139.5458244	175.4103335	237.6779279	290.0248371	0.401507426	0.001012469	0.092235062	135.5584916	182.8988353	137.6850844	186.4821001	0.000693651	1	0.996315483
3345	GRMZM2G002427	Zm00001d010914	AT4G03630	OS02G0317300	12.16448474	12.27367841	6.117734202	9.55439921	0.161084053	0.179372373	0.456507107	7.776021583	8.167949005	6.386261127	6.182671359	0.962795798	1	1
3347	GRMZM2G002440	Zm00001d050123	AT4G26780	OS08G0338700	20.47857229	26.54954066	24.26175811	25.4432825	0.840503398	0.908820046	0.53824652	29.40055411	30.01979908	22.54508161	24.19581522	0.701845863	1	1
3350	GRMZM2G002473	Zm00001d037635	AT1G16110	NA	1.917853538	0.110512958	2.3988795	0.127538032	7.29E-10	0.889585099	0.981030246	2.788024233	0.334973005	1.82533671	0.109748724	1.26E-06	0.988721488	0.972572858
3351	GRMZM2G002483	NA	NA	NA	1.555890501	1.12824255	2.502885492	2.920381982	0.840183844	0.000416951	0.638338218	2.347125691	1.787961846	2.494192055	1.640912743	0.392931373	1	1
3352	GRMZM2G002492	Zm00001d028152	AT1G11755	OS03G0197000	9.938625727	8.645394051	13.40697015	10.80459442	0.594389384	0.19229233	1	7.852810951	9.126839659	12.59364748	10.15152949	0.532103591	1	0.79248112
3353	GRMZM2G002498	Zm00001d028137	NA	NA	1.043640184	0.474161834	1.349744466	0.721868724	0.172591845	0.448352498	0.971507021	1.853411024	0.829071193	1.282628594	0.941075794	0.640365136	1	0.909751471
3354	GRMZM2G002499	Zm00001d033645	AT1G10900	OS03G0701800	8.713522152	9.844712635	13.57380432	10.54018055	0.353188039	0.720059577	0.501709112	10.01279576	6.952170074	13.32316968	8.413205411	0.08358585	1	1
3356	GRMZM2G002523	Zm00001d005775	AT5G17420	OS09G0422500	2.679667244	3.964458143	3.196701802	2.35137455	0.058758536	0.022933932	0.043598825	1.477015495	1.53956933	0.822789343	2.193934428	0.000838464	0.799918505	0.330569385
3357	GRMZM2G002529	NA	NA	NA	0.642795922	2.063834496	0.617456643	3.300507598	0.000485025	0.148621182	0.911387853	0.591203391	4.291846792	0.552275762	0.722182214	0.798786734	5.20E-07	0.02741099
3358	GRMZM2G002531	Zm00001d053168	NA	NA	8.154867014	8.352677771	7.666788404	8.279249176	0.915053445	0.98864391	0.974675395	7.533209673	7.035099421	6.538380969	6.727686405	0.8085582	1	1
3361	GRMZM2G002548	Zm00001d043914	NA	NA	27.71471564	38.73699579	43.52819755	41.07958705	0.607057019	0.706430343	0.223309598	47.94546118	40.72306086	41.59611791	31.40655244	0.422506853	1	1
3362	GRMZM2G002555	Zm00001d053135	NA	OS01G0113350	0.758925601	0.503273152	1.024778364	0.945515398	0.838864115	0.195917686	0.876949433	NA	NA	NA	NA	NA	NA	NA
3363	GRMZM2G002559	Zm00001d002252	AT1G50660	OS04G0625000	2.287100372	1.471128929	1.106550624	2.258641624	0.10649953	0.123429284	0.062180111	2.483108933	2.292008503	2.930935452	1.77119682	0.240551475	1	0.872144408
3364	GRMZM2G002568	Zm00001d044435	AT5G27370	OS07G0407900	NA	NA	NA	NA	NA	NA	NA	0.884906268	0.731847782	1.875061235	0.674366979	0.0136498	1	0.682658687
3365	GRMZM2G002569	Zm00001d005776	NA	OS09G0423200	0.984175358	0.179413127	0.852531595	0.124214211	0.00442141	0.736472727	0.959187596	1.435993546	0.113521436	0.995766801	0.130887099	0.000440697	1	1
3366	GRMZM2G002578	Zm00001d044464	AT1G75125	OS01G0612800	45.48809372	51.29608433	52.95146878	57.18443248	0.96508522	0.50886827	0.840662849	69.56944353	62.1697077	52.43382544	53.33158089	0.701620861	1	1
3367	GRMZM2G002606	Zm00001d044463	AT4G21610	OS01G0612700	1.571148352	1.714389353	5.035540249	4.548513903	0.943457712	3.14E-05	0.938966839	4.326099883	3.916912613	4.137866909	3.407311896	0.691674187	1	1
3369	GRMZM2G002616	Zm00001d041682	AT1G29550	OS01G0970400	19.69427593	20.18838057	17.45890984	16.44514859	0.409179853	0.267994038	0.713110257	20.09018072	17.29953074	20.08126435	14.64648928	0.288800875	1	0.971453865
3370	GRMZM2G002617	Zm00001d045764	AT5G08120	OS06G0284800	16.19239555	15.66758809	9.821890703	17.24865256	0.066634755	0.594195837	0.24305803	12.10548153	12.33989667	9.836037119	12.85898164	0.349194314	1	0.961123998
3371	GRMZM2G002626	Zm00001d042691	AT5G64520	NA	2.050836789	4.616342215	5.530046823	6.457186239	0.466547483	0.121263893	0.297470965	5.741219781	5.129632315	4.556790791	4.229043633	0.960745452	1	1
3372	GRMZM2G002627	Zm00001d017559	AT1G31050	OS02G0671300	4.598274576	4.745375772	0.860650485	1.50885737	0.285382249	2.04E-06	0.549273007	1.255698683	0.790407956	1.032638222	0.669569312	0.47848137	1	1
3374	GRMZM2G002642	Zm00001d002943	AT1G29470	OS04G0692400	160.1647197	181.2911211	278.9553947	264.0077817	0.359379675	0.007494066	0.432943046	327.9860936	233.8054527	223.2091988	218.4649553	0.85619725	1	0.841410265
3375	GRMZM2G002646	Zm00001d044463	AT4G21610	OS01G0612700	1.510479274	0.584092614	2.467120276	3.241058888	0.364998392	2.60E-09	0.018922421	4.003781096	2.807996019	2.139294783	1.676115843	0.620617282	0.803816446	1
3376	GRMZM2G002652	Zm00001d053107	AT5G36160	OS11G0552000	30.6828275	44.76609987	40.85343815	57.62599418	0.444908496	0.114857847	0.762261166	47.3555587	50.45606244	32.94171371	50.23304128	0.047175908	1	0.802430595
3377	GRMZM2G002656	Zm00001d037650	NA	OS09G0357400	13.60156882	32.48740837	13.62310102	82.60047127	4.68E-13	5.26E-05	0.094529862	13.23438374	41.10452707	15.90068761	28.96068333	0.003534288	1	0.643546316
3378	GRMZM2G002687	Zm00001d033647	AT3G04600	OS12G0540900	77.66931927	84.04637753	87.10877096	96.78904834	0.925658816	0.332490924	0.987132563	100.8566698	89.23679088	75.84100312	82.25361591	0.675355091	1	0.969379219
3379	GRMZM2G002699	Zm00001d033648	AT1G48230	OS03G0702700	3.334832912	4.327008697	5.40168416	9.004942985	0.180640923	8.54E-05	0.903387173	4.551033843	6.604137143	4.136426375	4.598840063	0.584231052	0.997462854	0.940374769
3380	GRMZM2G002704	Zm00001d049926	AT2G36690	OS08G0560000	1.397477499	0.777325395	0.497212871	0.288855792	0.254766463	0.05057658	0.912405486	NA	NA	NA	NA	NA	NA	NA
3382	GRMZM2G002754	Zm00001d013534	AT1G32550	OS03G0685000	203.108707	230.9092073	207.3908707	222.2465418	0.946163474	0.922530243	0.836915159	217.0119532	224.353494	191.8184908	238.0395178	0.276553568	1	0.979801375
3383	GRMZM2G002756	Zm00001d050393	AT1G68660	OS08G0432500	75.10504226	65.75320738	115.7822439	90.30086927	0.356158618	0.048731104	0.963863664	107.178177	102.6138379	148.5565594	114.4929794	0.437510312	1	0.94394548
3384	GRMZM2G002765	Zm00001d012969	AT1G05180	OS03G0820100	7.668736707	9.226532253	9.915654867	10.25220904	0.915701001	0.558719963	0.763090517	9.831136387	9.489884248	8.126790061	9.557055294	0.475504981	1	0.987625779
3385	GRMZM2G002786	Zm00001d012776	AT1G64090	OS01G0736900	25.66725565	22.18899347	13.32461453	14.22414908	0.999331499	0.005040141	0.802876012	13.48732175	13.88607383	15.40380866	12.24586086	0.554014129	1	0.922886653
3386	GRMZM2G002805	Zm00001d012968	NA	OS03G0820300	1.11700694	2.076566217	0.245900139	0.171680947	0.370896821	6.95E-09	0.282398171	NA	NA	NA	NA	NA	NA	NA
3387	GRMZM2G002807	Zm00001d006221	AT2G21170	OS09G0535000	40.72568751	67.07580158	60.28400548	82.07477099	0.460520683	0.162475723	0.473031442	67.11742924	81.2628901	53.13577747	71.54684228	0.140611002	1	1
3391	GRMZM2G002825	Zm00001d012966	NA	OS03G0820600	175.1891299	237.0901883	140.1621228	188.1474738	0.210800794	0.14925183	0.991525576	151.5912263	178.5931636	183.8725321	210.0308047	0.499984335	1	1
3392	GRMZM2G002828	Zm00001d006220	NA	OS09G0534800	50.13004577	60.75981632	42.72650224	50.137397	0.645395878	0.288852149	0.965523511	42.37174727	43.18370376	34.27760762	40.97953844	0.412185054	1	1
3394	GRMZM2G002851	Zm00001d006322	AT2G31170	OS09G0556500	70.90280065	82.48151045	91.28907332	98.71086085	0.82037282	0.21166915	0.703345882	124.0965809	111.34926	72.40618678	90.68873125	0.240754439	1	0.810506735
3395	GRMZM2G002858	Zm00001d012690	NA	OS01G0760900	6.297530886	3.675268064	14.34185736	10.01819918	0.11302156	3.50E-08	0.772202795	10.32390213	9.476927822	10.78654049	7.281830713	0.371070899	1	0.949064167
3396	GRMZM2G002859	Zm00001d013860	AT4G34660	OS10G0512700	11.24380303	13.60548973	10.25685875	16.08883994	0.468775193	0.434635375	0.984969321	10.46325163	12.14601671	8.522510871	12.95650004	0.045922388	1	0.889145866
3397	GRMZM2G002863	Zm00001d025264	AT4G16390	OS03G0215900	1.747584783	1.06827338	1.357863356	1.397546723	0.977479831	0.416389995	0.585297784	1.153720476	1.305855789	1.001640289	1.275257428	0.595035467	1	1
3399	GRMZM2G002874	Zm00001d013812	AT1G11650	OS03G0569900	77.21382554	107.2181455	129.1661864	130.0840599	0.559960551	0.16823415	0.164776222	172.4465755	147.2120791	108.2139135	126.5365544	0.455872652	1	0.873527753
3400	GRMZM2G002879	Zm00001d006470	AT1G13270	OS07G0510100	113.4197666	105.5892852	167.3644407	158.5022737	0.439741715	0.003702518	0.896447215	208.5286718	144.2673264	123.8332836	134.6946563	0.619098249	1	0.62503149
3401	GRMZM2G002894	Zm00001d019061	AT1G75530	OS07G0190900	13.21886981	0.35831011	30.79068704	0.594722415	2.81E-57	0.350896153	0.835533093	30.16457191	0.560511897	26.92883556	0.674366979	7.52E-38	1	0.979801375
3402	GRMZM2G002898	Zm00001d032460	AT1G01550	OS10G0513300	98.17101842	76.79288785	40.28644493	45.18977934	0.556022819	0.000494968	0.255201871	40.25817013	41.43741311	37.73001779	42.45945957	0.574751578	1	1
3403	GRMZM2G002903	Zm00001d003033	AT5G43960	OS04G0510500	1.139788388	4.853088145	1.357863356	5.731521471	5.74E-05	0.567726282	0.842530142	1.456867194	3.277891375	1.30307751	4.245713462	2.40E-05	0.920411454	0.922103062
3404	GRMZM2G002910	Zm00001d018831	NA	OS07G0160300	8.245841135	4.334094978	16.75426835	5.65549685	1.14E-07	0.188468256	0.482023062	21.21307574	8.38231782	25.50217549	5.089377921	3.72E-12	0.624902526	0.320980282
3405	GRMZM2G002915	Zm00001d005692	AT3G01470	OS09G0379600	7.327630758	10.01915797	7.210169984	4.272990699	0.237804169	1.78E-05	0.238293962	6.465110545	8.347305725	18.75846414	8.883974908	0.056578511	1	0.154985517
3407	GRMZM2G002921	Zm00001d025265	AT1G54580	OS09G0539800	0.67439335	1.408369564	2.652898529	1.897194573	0.020595227	0.363995108	0.010090877	1.343312193	1.955801361	0.978920211	1.295929731	0.508057658	1	1
3409	GRMZM2G002948	Zm00001d006321	NA	NA	6.077004754	11.26137538	1.409866352	2.856255888	0.165037801	1.77E-13	0.952594427	2.762774587	2.735181482	1.754455242	3.050403192	0.085756625	1	0.758318555
3411	GRMZM2G002959	Zm00001d037521	AT3G51840	OS05G0163700	33.80020249	44.69035505	33.86210534	35.65044443	0.805762607	0.179460038	0.442884988	45.26842202	40.90897222	33.8805806	28.90390804	0.827804703	0.97187498	1
3414	GRMZM2G002978	Zm00001d003836	AT3G10030	OS04G0405800	17.09035935	13.14010605	10.5385241	7.633194691	0.266936296	0.00241763	1	12.70590519	8.247228169	10.45945231	7.096604221	0.204687166	1	1
3415	GRMZM2G002993	Zm00001d041481	NA	OS12G0611300	14.13006533	11.96266041	13.52238469	15.66956591	0.658140791	0.093574997	0.918921151	12.32546394	15.40520558	14.06269835	12.18664038	0.874039114	1	0.860854885
3416	GRMZM2G002999	Zm00001d044602	AT5G60410	OS03G0719100	9.741121548	17.09454526	11.41270607	16.48395143	0.139361404	0.885024348	0.751395875	12.90685632	15.93430525	11.58314757	14.21130553	0.364836361	1	1
3417	GRMZM2G003002	Zm00001d013067	AT1G06760	OS03G0799000	40.65466667	95.32038569	65.06090796	130.5366619	4.46E-05	0.028631608	0.851678732	57.24237231	106.2337814	68.85401228	112.6994242	0.011749291	1	1
3420	GRMZM2G003022	Zm00001d009150	AT4G01810	OS01G0321700	40.44754782	31.20034433	28.57970873	28.99519956	0.886061821	0.763794698	0.640333748	31.06736572	25.15633623	26.67183527	23.22466142	0.738208531	1	1
3421	GRMZM2G003023	Zm00001d044844	AT1G22050	OS06G0224100	6.757991641	7.125611305	7.904569652	16.09341368	0.000485052	8.18E-07	0.067811664	7.486765099	12.36833003	9.536488347	13.30279784	0.120327226	1	0.984333696
3422	GRMZM2G003028	Zm00001d018495	AT5G04260	OS02G0819200	5.655787548	6.115110451	9.049591789	9.3945475	0.747403717	0.021052625	0.808600847	8.707656809	7.675624638	8.644465565	6.829757611	0.558422322	1	1
3423	GRMZM2G003033	Zm00001d044601	AT2G26360	OS11G0103700	63.61268878	49.82632923	61.77198157	47.60256416	0.186891257	0.859137099	1	65.19474606	51.61227158	59.37563521	48.256266	0.55798469	1	1
3424	GRMZM2G003038	Zm00001d020188	AT2G19670	OS09G0359800	63.1960302	43.14966735	35.6555201	39.88765948	0.849818071	0.741930002	0.19078768	44.42646566	34.10569246	40.74391394	37.08229711	0.789593214	1	0.993951526
3425	GRMZM2G003043	Zm00001d007407	AT3G12280	OS11G0533500	51.92543093	37.51693549	34.42389647	30.88532573	0.768478925	0.275141777	0.584332365	33.94230542	26.601576	32.73022327	25.89320469	0.465357085	1	1
3426	GRMZM2G003057	Zm00001d026124	AT4G38260	OS04G0564500	25.5413417	25.84752135	30.68822063	29.33533848	0.531435298	0.394200664	0.835533093	42.1206128	32.73334855	25.75221568	26.63216549	0.804313618	1	0.910012731
3428	GRMZM2G003064	Zm00001d037522	AT1G10030	OS12G0633200	6.280285847	5.532182192	12.10381609	12.99994529	0.587789948	4.13E-07	0.995652661	14.3294307	10.66307896	8.141240731	8.817273643	0.280460654	1	0.660581787
3429	GRMZM2G003068	Zm00001d012965	NA	OS03G0820700	6.324825299	3.958372982	4.830817919	3.629597775	0.204007932	0.790925455	0.905906153	5.589430736	4.904414535	5.710126838	3.275026583	0.071225376	1	0.798107579
3430	GRMZM2G003076	Zm00001d029753	NA	OS10G0537500	30.72478743	28.45426328	27.07124898	18.89935993	0.088199559	0.014692779	0.625680513	27.45924992	16.87442961	26.23520125	14.30369798	0.013682546	1	0.99591993
3431	GRMZM2G003090	Zm00001d024004	AT1G05870	NA	15.22338466	29.5883145	33.62724089	36.01197198	0.875088379	0.206412988	0.019021515	31.40989361	36.01353974	30.19703657	34.0788741	0.472298996	1	1
3433	GRMZM2G003096	Zm00001d039745	AT2G30170	OS01G0164600	141.4832987	146.3751923	153.6050205	152.7256288	0.796413994	0.787251831	0.96045541	138.9071353	146.5726787	139.7630525	165.6383101	0.386001732	1	1
3435	GRMZM2G003108	Zm00001d012964	AT3G46450	OS03G0820900	19.03941885	14.05930801	12.22947245	15.6682725	0.402024066	0.51235726	0.141826501	13.66398987	13.0589825	12.49022033	11.10773995	0.814225001	1	1
3437	GRMZM2G003124	Zm00001d026122	AT1G51740	OS04G0530400	11.51290269	12.60960018	16.38812443	17.07563795	0.936435443	0.055016832	0.911322298	18.69756905	14.52085297	14.60921694	12.26392806	0.646739164	1	1
3438	GRMZM2G003138	Zm00001d029350	AT1G07720	OS03G0382100	NA	NA	NA	NA	NA	NA	NA	1.406581893	0.872849849	2.900859981	0.8341235	0.004972222	1	0.898821811
3439	GRMZM2G003157	Zm00001d053861	AT5G08650	NA	217.0836536	202.5043297	230.2222307	214.1921533	0.741299557	0.705312101	0.999724326	237.4137548	208.333039	176.7419824	222.2449695	0.2896534	1	0.828842902
3440	GRMZM2G003165	Zm00001d019994	AT4G12730	OS09G0248100	9.198228459	7.249856122	12.66656344	11.46192542	0.001605712	0.034481395	0.243412599	10.59533614	7.322334044	5.783486964	6.575607401	0.207967181	1	0.752384941
3441	GRMZM2G003167	Zm00001d044829	AT1G19190	NA	2.203772372	0.244358747	1.849663633	0.244030273	9.82E-06	0.990384635	0.966805497	1.757406497	0.11760876	1.785545007	0.192629262	2.91E-06	1	0.980237861
3442	GRMZM2G003172	Zm00001d022330	AT5G40660	OS07G0644000	6.489464968	9.531310281	13.60086729	15.23744847	0.912941089	0.00356442	0.545598851	20.0916717	21.58264856	15.91175254	13.82591006	0.829838589	0.781116439	0.959590738
3443	GRMZM2G003179	Zm00001d020623	AT5G20650	OS08G0455900	14.13232076	27.40789326	19.27609792	29.49141111	0.065293945	0.623118563	0.638338218	21.96951745	35.93232795	21.80500147	23.96373012	0.669861779	0.818269636	0.719111271
3446	GRMZM2G003190	Zm00001d026429	AT1G62640	OS04G0643300	6.051423334	15.96889556	21.95934907	44.41800773	0.014168858	3.01E-12	0.208044138	19.31717716	38.56152465	16.11768158	34.37048516	2.06E-05	1	1
3447	GRMZM2G003225	Zm00001d020594	AT1G51130	NA	1.034070409	1.353156983	0.606631456	1.101651564	0.221409185	0.603897221	0.754694426	0.714884491	1.168401363	0.502492328	1.092498245	0.072914061	1	0.99400424
3450	GRMZM2G003246	Zm00001d020732	AT1G19190	OS09G0460300	44.73303956	37.30114346	70.55497907	47.75535911	0.040029454	0.109400924	0.751866568	73.39138594	62.71715947	78.66043064	53.75354322	0.134189396	1	0.919229694
3451	GRMZM2G003252	Zm00001d007185	NA	OS07G0682700	17.83537322	30.53681549	32.91814302	33.49402333	0.431438021	0.620438003	0.016635951	23.32608352	18.62339266	26.79270073	20.63562912	0.604624364	1	1
3452	GRMZM2G003289	Zm00001d045344	NA	OS06G0149700	24.61651389	6.979396112	19.07137559	3.967628286	2.16E-17	0.004763049	0.467601579	22.52065402	3.984405689	22.0303216	3.282758475	3.65E-15	1	0.98413327
3453	GRMZM2G003304	Zm00001d032316	AT3G01470	NA	22.5055803	14.23197738	21.99511428	21.30923831	0.993352013	0.007985092	0.170683623	21.52588029	23.41471325	25.06270608	17.8322726	0.256096289	1	0.692185805
3454	GRMZM2G003306	Zm00001d019045	NA	OS01G0502700	21.79533116	40.19599572	22.94836221	58.79883241	0.016754201	0.063502849	0.766304596	19.40067176	30.05137881	17.58110848	46.53508779	9.29E-09	0.082748157	0.270111853
3455	GRMZM2G003307	Zm00001d002716	AT1G60170	OS04G0555400	55.79450217	46.9713393	46.054273	49.2239044	0.905276063	0.732119167	0.634891613	55.28367482	47.21832863	42.12999783	46.40315152	0.640197176	1	0.9384425
3456	GRMZM2G003318	Zm00001d030074	AT2G35490	OS10G0575700	194.2766792	192.5363674	171.1287191	156.6567675	0.641978987	0.225531112	0.917293327	178.6316784	156.2411023	176.4993117	166.2503909	0.953925471	1	1
3457	GRMZM2G003331	Zm00001d007186	AT3G04080	OS07G0682800	28.1136064	37.53584189	9.554340191	13.14147861	0.659368467	1.86E-12	0.878199748	10.03541408	9.438482197	8.345373801	8.906158738	0.801202366	1	0.998779551
3458	GRMZM2G003342	Zm00001d020561	AT4G28020	OS09G0428900	0.712070322	1.181202843	3.175051429	3.336775807	0.936454977	5.89E-05	0.64972953	3.945759729	3.167120584	3.614833833	3.177944369	0.827804703	1	1
3459	GRMZM2G003354	Zm00001d043993	AT3G61610	OS01G0658700	3.424416721	2.96771091	1.792248044	1.863414845	0.370957553	0.055987883	0.749638356	1.483093072	1.082900241	1.288152292	1.365074666	0.695296259	1	0.932610161
3461	GRMZM2G003377	Zm00001d053613	AT5G19960	OS02G0208200	22.61927233	26.65010268	29.44364887	29.22532375	0.989927076	0.532254371	0.855746257	37.29538375	30.66686641	30.04306814	30.8717648	0.866153666	1	0.974386001
3462	GRMZM2G003379	Zm00001d029011	AT4G24260	OS03G0329500	0.672949298	1.57505097	0.120243773	1.516971062	9.94E-05	0.968050535	0.195034319	0.720962068	1.724556095	0.388350034	1.050687567	0.022195028	1	1
3463	GRMZM2G003384	Zm00001d017047	AT1G18540	NA	82.21800118	92.9478701	140.7233306	181.6979095	0.803283324	9.80E-07	0.968046668	143.8671175	136.313483	122.8800347	146.7059947	0.160457305	1	0.864584693
3464	GRMZM2G003385	Zm00001d043086	AT1G09780	OS01G0817700	260.0307114	248.3246503	177.5394791	176.6573706	0.862643947	0.027003676	0.992906316	201.2588813	185.5559768	216.0245941	157.5453304	0.364836361	1	0.95028512
3465	GRMZM2G003389	Zm00001d046372	AT1G21560	OS05G0423200	11.07528621	10.97881108	8.396369929	8.08125984	0.793573506	0.111524874	0.898222932	6.301707811	6.784163261	6.839544847	8.751390364	0.242423143	0.80358433	0.979748756
3466	GRMZM2G003406	Zm00001d011669	NA	NA	6.131080294	8.226949571	4.475499195	8.354357957	0.75244895	0.715857045	0.78996204	4.091002931	4.721843815	2.750945454	5.553927052	9.10E-05	0.86196381	0.385613259
3468	GRMZM2G003411	Zm00001d053612	AT3G30842	NA	12.33255565	8.059181214	4.305958723	3.688401183	0.618703362	9.52E-05	0.685799586	12.16865886	6.329125749	4.55155582	3.13161077	0.411032737	0.188015462	0.969601848
3469	GRMZM2G003417	Zm00001d009156	AT4G01660	OS01G0318700	43.83000485	27.72972455	15.40181758	8.726139157	0.026585636	8.86E-13	1	18.96242904	11.80001683	19.30238711	9.832482519	0.005635282	1	0.959344312
3470	GRMZM2G003424	Zm00001d029010	AT1G51520	OS03G0328900	2.290590602	3.478146766	9.642108403	6.024815661	0.013987143	0.006881921	0.01722843	8.29157654	6.449317854	7.966226239	4.992075335	0.135530759	1	0.961397397
3471	GRMZM2G003426	Zm00001d032318	NA	OS08G0416800	3.789483066	5.040630233	9.844124435	17.65556999	0.001419729	6.61E-13	0.441753509	8.347611943	20.54415859	14.70171929	29.02974096	0.001052246	0.410789569	1
3474	GRMZM2G003488	Zm00001d046072	AT1G01440	OS06G0524300	3.535945301	3.401864032	6.174566433	5.124275571	0.094361824	0.051608295	0.547265729	3.437325583	2.596492918	3.235684115	4.569229823	0.06477441	0.102533932	0.467901069
3475	GRMZM2G003489	Zm00001d033987	AT3G22830	NA	18.04179656	5.198172151	0.306022025	0	0.021789927	4.05E-27	0.418603131	NA	NA	NA	NA	NA	NA	NA
3476	GRMZM2G003493	Zm00001d012019	AT3G48530	OS01G0921500	4.889519161	3.274895054	2.691370041	1.424969688	0.033345967	0.001537293	0.748910108	2.69400567	0.673069037	3.311973618	1.989296052	0.15261267	0.011675541	0.433406024
3478	GRMZM2G003501	Zm00001d051787	AT1G25450	OS02G0731900	91.02791039	129.1662909	145.407798	182.0901408	0.852368814	0.011826716	0.220554278	131.3785017	182.6648551	89.55631701	168.0021468	8.47E-06	1	0.789059681
3479	GRMZM2G003506	Zm00001d028167	AT3G59070	NA	8.326520831	6.183504865	0.557334757	0.958568751	0.380313577	2.22E-14	0.296112832	1.393701391	1.362860713	1.04974277	1.081696022	0.882912945	1	1
3481	GRMZM2G003509	Zm00001d031061	AT1G30490	OS12G0612700	18.37211869	21.3284754	23.60699667	24.53068583	0.399267573	0.416803892	0.389282638	23.08607869	16.59801582	23.31736561	18.1173541	0.576246477	1	1
3483	GRMZM2G003518	Zm00001d012020	AT5G50380	NA	10.58764832	8.783316065	7.737735477	2.806680748	2.72E-06	8.49E-09	0.019548431	6.546107814	2.179181521	5.52876431	2.512378376	0.009848878	1	0.936657072
3484	GRMZM2G003520	Zm00001d028018	AT2G13840	OS03G0192000	0.629344449	1.719211974	1.789541747	1.786125859	0.924516036	0.966226097	0.120422139	2.378272425	1.668579266	1.641902068	1.685519851	0.857881366	1	0.924953277
3486	GRMZM2G003530	Zm00001d029417	AT2G15730	OS03G0394900	1.888904414	2.927482337	1.467281942	3.269616772	0.154875974	0.71101421	0.928757399	1.167359826	1.439274162	1.654040205	1.89402375	0.392162046	0.951039677	1
3489	GRMZM2G003558	Zm00001d007188	AT2G27050	OS07G0685700	1.608913456	0.180215166	2.521829569	0.504679655	1.36E-07	0.088704877	0.951095775	1.825199182	0.482375899	1.932532312	0.156357069	4.24E-07	0.721122114	0.53769101
3490	GRMZM2G003563	Zm00001d007189	NA	NA	1.281949945	3.61835322	4.297839833	5.433566857	0.837932314	0.054143474	0.053440362	3.55803829	4.508555325	4.753078537	4.18737075	0.789210885	1	0.891169208
3491	GRMZM2G003565	Zm00001d003632	AT5G63860	OS04G0435700	73.15866451	150.0765626	125.4054082	150.6165028	0.734153923	0.863554017	0.040516104	156.0605862	182.6386939	135.1801592	148.3045339	0.636536922	1	1
3493	GRMZM2G003595	Zm00001d030920	NA	NA	18.01838455	16.70243426	18.59639645	17.2458471	0.976889882	0.925550257	0.936185185	16.66019333	15.76769988	16.71611678	16.62429498	0.91467902	1	1
3494	GRMZM2G003607	Zm00001d033370	AT3G09880	OS03G0681800	15.70919229	16.30759812	17.75739634	21.37597407	0.516491247	0.085003798	0.819209697	17.5953849	20.75107246	21.26634144	17.34135125	0.565912351	1	0.767986646
3495	GRMZM2G003625	Zm00001d023326	NA	OS11G0245800	2.922401839	0.110512958	0.557334757	0.165033304	0.098779646	0.658708559	0.161875976	NA	NA	NA	NA	NA	NA	NA
3496	GRMZM2G003631	Zm00001d030934	AT1G69510	OS01G0664500	10.51208371	11.5362079	6.048910067	7.76861318	0.765975294	0.026732363	0.972224378	7.422953933	8.220132449	5.344437974	8.578968178	0.047024827	1	0.863657863
3497	GRMZM2G003635	Zm00001d031059	AT1G16680	OS12G0612400	185.1413212	230.4642766	220.7578297	317.3217648	0.302377514	0.016470165	0.998493399	164.5121175	237.3153738	158.4109585	238.3068433	0.013204817	1	1
3498	GRMZM2G003638	Zm00001d035012	AT2G36740	OS08G0192400	28.38622614	16.4719612	20.87986141	15.74652628	0.21512496	0.902954437	0.549237536	21.6219648	15.25140282	20.08781988	14.18975462	0.238352766	1	1
3499	GRMZM2G003640	Zm00001d033371	AT3G06110	OS01G0390900	38.90183447	61.7930661	58.43163555	61.39336005	0.819463671	0.971782901	0.34017602	58.25555838	62.43542538	52.5967817	60.52979109	0.505543122	1	1
3500	GRMZM2G003642	Zm00001d049362	NA	NA	7.986585447	5.511793384	9.598807655	4.551886672	0.003998309	0.481348683	0.714368441	15.5732592	7.305973178	22.28641377	4.490131387	3.19E-10	0.702120851	0.217001693
3502	GRMZM2G003656	Zm00001d031058	AT1G22670	OS03G0167500	41.40110955	54.53159712	54.8440603	47.83310911	0.329264679	0.511012751	0.165384084	62.22694113	44.98763306	48.51522018	42.17251666	0.791211345	1	0.980824677
3503	GRMZM2G003662	Zm00001d049391	AT1G16670	OS08G0200500	11.90348621	21.87125347	13.95618602	10.63354713	0.403215986	6.98E-06	0.007419726	17.63475175	15.15810039	18.54507814	11.57127267	0.086632907	1	0.863657863
3504	GRMZM2G003663	Zm00001d053358	AT3G61590	OS02G0260200	9.253336531	5.130282509	18.33850441	15.94264914	0.515201267	1.12E-11	0.300978642	23.01194854	16.66382796	24.0664303	15.24789933	0.119212895	1	1
3506	GRMZM2G003679	Zm00001d035233	NA	OS09G0101300	8.660675461	1.881433076	9.767764769	3.97325055	9.64E-07	0.001134076	0.37742176	12.00339604	4.171217545	12.05288888	5.88547369	0.012785029	0.431925998	0.845471471
3507	GRMZM2G003682	Zm00001d042811	AT2G40000	OS01G0855600	1.105151187	2.392319044	0.664047046	0.405739756	0.439021111	3.24E-07	0.136699312	NA	NA	NA	NA	NA	NA	NA
3508	GRMZM2G003692	Zm00001d004616	AT3G03330	OS11G0265400	138.4871127	136.4441634	158.526734	151.4847	0.751927292	0.462573939	0.963646274	153.7643528	140.7665683	145.0947208	134.8945464	0.928580453	1	1
3510	GRMZM2G003711	NA	NA	NA	0.040325277	1.225451999	0.060121886	1.009258467	0.000248126	0.631410418	0.92606773	0	0.753248698	0	1.099571896	6.18E-08	1	1
3511	GRMZM2G003715	Zm00001d024543	AT1G33060	OS08G0157900	35.92968996	13.07252407	16.49213043	6.490533994	1.50E-06	6.81E-05	0.925392512	36.45152394	9.165991308	21.88989245	5.901485277	1.78E-08	0.793363266	1
3512	GRMZM2G003718	Zm00001d046660	NA	NA	1.050561654	0.862901445	3.513549014	1.70712889	0.070923767	0.040201018	0.686783244	2.745698577	2.316096264	2.535107425	1.645848206	0.260573917	1	0.961397397
3513	GRMZM2G003720	Zm00001d003630	AT1G04290	OS04G0436100	3.769232648	4.634918457	6.227152788	7.4374146	0.445051768	0.014756244	0.982725273	7.119944613	8.30873346	7.625362491	7.262419674	0.93661216	1	1
3514	GRMZM2G003724	Zm00001d032867	NA	OS10G0442100	45.05734567	43.40943944	49.72170806	44.68444038	0.435450512	0.814242208	0.853015396	57.182276	43.59198183	35.10507249	36.87600857	0.771065058	1	0.869759188
3515	GRMZM2G003725	Zm00001d037245	AT1G23980	OS06G0233200	1.817823636	1.988221735	4.423496199	7.921618511	0.081278684	8.82E-12	0.596913886	3.489165477	5.19352552	3.306266255	6.417852117	0.010047754	0.909801529	0.967722848
3516	GRMZM2G003732	Zm00001d023373	AT1G17690	OS05G0295100	10.34082661	20.1041096	7.423594562	13.06841764	0.007461297	0.012664692	0.956465674	12.05465137	12.0569689	9.025718165	12.5449755	0.171718899	1	0.901179058
3517	GRMZM2G003734	Zm00001d011177	AT3G54860	OS04G0223000	26.60366572	31.72373079	35.5103363	40.70196731	0.967404873	0.105082738	0.837691632	44.64932128	40.27491259	30.24323371	34.88605596	0.526667372	1	0.953713488
3519	GRMZM2G003742	Zm00001d045319	AT5G39710	OS06G0152500	5.55557613	1.297856606	5.625933925	2.136184344	1.67E-05	0.080829649	0.640127104	5.382080751	2.3767001	4.257956985	2.696810519	0.149593862	1	0.92933514
3520	GRMZM2G003750	Zm00001d023374	AT3G26085	OS05G0295200	62.21483986	87.80723128	83.16354356	104.7332389	0.358110987	0.221009198	0.871081021	86.38867231	108.8887067	70.87531957	108.7108802	0.038411543	1	0.979077395
3522	GRMZM2G003754	Zm00001d019305	AT3G44280	OS07G0250300	10.93962097	10.37630546	5.276027794	5.520144704	0.755551082	0.000395001	0.967699307	5.127692047	5.789526355	6.061712668	5.227256094	0.751567805	1	0.922103062
3523	GRMZM2G003755	Zm00001d004772	NA	OS07G0294100	5.865568796	4.09594307	10.39662996	7.845847468	0.068969346	0.001156224	0.993790113	11.32605714	5.326135327	9.734773914	3.818178187	0.000250948	1	0.969601848
3524	GRMZM2G003762	Zm00001d023376	AT5G19140	OS11G0147800	324.8457003	256.6072348	452.0456437	443.1473193	0.974082347	0.000221625	0.573403514	697.3884535	573.9848088	1080.236337	634.8301046	0.069287314	1	0.878668985
3525	GRMZM2G003765	Zm00001d024674	AT1G11430	OS08G0139100	292.4281027	268.5847217	419.6763918	336.2705329	0.016442865	0.151134125	0.393877641	532.9180862	319.4430589	367.8297717	288.6715314	0.676325848	1	0.872144408
3526	GRMZM2G003769	Zm00001d002834	AT3G47430	OS04G0534600	1.852460836	4.109124902	6.081968986	4.463790881	0.336041222	0.773548291	0.011426255	5.794363383	5.955644279	7.292621072	6.963357719	0.950377615	1	1
3527	GRMZM2G003775	Zm00001d003017	AT3G09820	OS04G0518000	0.325881785	1.622452637	0.306022025	0.327817113	0.993649687	6.22E-05	0.22324257	NA	NA	NA	NA	NA	NA	NA
3529	GRMZM2G003789	Zm00001d019306	AT3G02875	OS07G0249900	0.983333431	1.130296739	1.043722441	3.508998266	0.000270858	5.45E-06	0.117171649	2.491172475	4.961316917	2.524315834	2.028035555	0.900877815	0.053874316	0.313163165
3530	GRMZM2G003794	Zm00001d039946	NA	OS01G0134900	23.47372442	24.6680094	23.21262307	26.84986199	0.262147927	0.935963433	0.32494175	14.08758011	11.84619708	11.4682223	15.6814699	0.000158937	0.052692405	0.190123135
3532	GRMZM2G003814	Zm00001d049363	AT3G45770	OS12G0102100	11.23607403	12.8388985	14.66624011	14.51197669	0.766695186	0.512409999	0.73976732	20.14013855	14.4578196	13.38411617	11.0645319	0.690515208	1	0.998779551
3534	GRMZM2G003835	Zm00001d009410	AT4G29660	OS05G0540200	1.197417693	4.453385108	2.202276061	4.192539326	0.028991338	0.832260572	0.339949701	3.108601743	3.518379086	2.485656243	3.259618018	0.361352584	1	1
3536	GRMZM2G003852	Zm00001d007316	AT2G19340	NA	5.372575303	7.687161755	6.319750235	11.64336745	0.229230445	0.013795813	0.990038118	8.272878935	9.689355517	6.938794847	9.227206945	0.239432595	1	1
3537	GRMZM2G003853	Zm00001d008395	AT1G20050	OS01G0103600	12.64399237	17.66946624	9.527277224	15.90091421	0.051729333	0.643888973	0.878069326	12.7517441	12.41131073	11.03284149	13.48363921	0.33965758	1	0.948225997
3538	GRMZM2G003861	Zm00001d008502	AT1G66680	OS01G0121100	22.6206574	11.63379103	13.07388516	7.489328432	0.012014689	0.018123302	0.83361067	16.31614774	9.280528311	17.83485735	8.724109637	0.005186223	1	0.979801375
3539	GRMZM2G003869	Zm00001d020775	AT5G21222	OS01G0228400	103.071014	129.9166501	142.3960806	142.1329732	0.777564265	0.502806206	0.514204104	187.3814093	180.2989563	120.6864574	169.9490428	0.093760957	1	0.790727592
3540	GRMZM2G003875	Zm00001d009411	AT1G09830	OS08G0191200	6.61023014	9.12758666	11.00809065	12.66728641	0.930553735	0.059394725	0.656307256	11.32204551	11.03117613	7.032595443	10.79319141	0.064452847	1	0.741205927
3541	GRMZM2G003883	Zm00001d040446	AT4G26390	OS01G0276700	488.9460167	412.8125334	166.5951729	194.8632954	0.71511296	6.72E-08	0.510303758	178.8769283	177.5444966	152.834387	200.7003929	0.210730448	1	0.9159625
3542	GRMZM2G003897	Zm00001d024675	AT5G54580	OS08G0139000	38.93401373	73.61207576	51.19864847	92.31599218	0.079443406	0.122234919	0.558702965	77.15024017	73.33230194	58.75348947	82.58788181	0.069811403	1	0.674418159
3543	GRMZM2G003909	Zm00001d030305	AT2G21140	OS10G0148100	0	0.775721318	0.180365659	4.52569652	4.18E-08	5.50E-11	0.50635372	0.226816028	1.254493439	0.25392495	1.573578565	8.50E-06	0.474942224	0.953803015
3547	GRMZM2G003930	Zm00001d008503	AT5G38070	OS01G0121200	40.54138662	57.93105209	55.36446313	65.91769223	0.68266093	0.423280457	0.095699563	37.07938256	33.23651901	38.06052747	41.86466166	0.000604727	0.404196812	0.534339467
3548	GRMZM2G003937	Zm00001d021955	NA	NA	23.84848832	40.22547727	8.95911728	14.77836657	0.365883038	3.04E-12	0.543578785	8.952313893	14.44475968	6.928029241	11.79197785	0.003386518	1	1
3550	GRMZM2G003947	Zm00001d006029	AT2G42190	OS09G0491596	11.09243928	1.669404192	4.967299472	2.088968239	6.38E-05	0.456420503	0.074728098	3.288428338	1.595546158	3.009246605	1.597841646	0.205933401	1	1
3552	GRMZM2G003963	Zm00001d012428	AT4G25030	OS06G0115800	292.4839503	192.7140125	192.222378	156.9089231	0.271534438	0.23249792	0.663602124	181.3547841	118.8046072	198.5105007	147.9527839	0.309264262	0.895450692	1
3553	GRMZM2G003970	Zm00001d049242	NA	OS11G0502700	11.24118912	20.15397303	1.590232011	1.330137057	0.643697771	1.36E-40	0.165429306	2.28497921	1.123876981	6.205327466	1.238053091	1.01E-05	1	0.689733099
3554	GRMZM2G003979	Zm00001d024205	AT1G12470	OS08G0178100	14.02835087	13.28892546	13.19954152	12.84453198	0.879404315	0.923834016	0.98300554	15.76953696	12.91985775	13.75606124	12.62791042	0.888980713	1	1
3555	GRMZM2G003984	Zm00001d028875	NA	NA	2.729713963	4.724075368	4.426202495	5.197941157	0.915042426	0.629543213	0.419124788	5.685511855	3.213791169	3.574268254	3.827719146	0.735603648	1	0.520302925
3556	GRMZM2G003988	Zm00001d053778	AT1G16360	OS02G0173800	17.86685792	10.34106372	8.650388958	7.005133219	0.413294535	0.04711542	0.498261643	10.14473048	6.839239592	7.592333814	6.152320301	0.621245601	1	0.995164683
3557	GRMZM2G003992	Zm00001d005997	AT3G13360	OS09G0481300	31.64882776	36.56240671	14.30879844	13.65352006	0.562703743	1.77E-10	0.563764908	15.86341813	13.13008702	13.75884832	12.95828175	0.918084376	1	1
3558	GRMZM2G004006	Zm00001d008394	AT4G24930	OS01G0102300	26.8527944	22.3014644	65.90898318	50.49680465	0.495054096	1.64E-08	0.927701335	60.48826013	69.89633771	72.90789546	49.31582969	0.127026276	1	0.484442457
3560	GRMZM2G004023	Zm00001d048285	AT1G54150	OS03G0177300	18.46219714	19.25657896	25.53301997	30.59784974	0.642041526	0.002557263	0.899337346	30.68819807	34.32145517	24.4099802	23.53967771	0.972279803	0.878086941	0.980332476
3561	GRMZM2G004036	Zm00001d034357	AT1G19540	OS01G0237366	1.532267127	5.77655231	2.521829569	11.03801957	2.80E-10	0.000133343	0.837779597	6.676334758	27.09045526	2.024909914	9.933872689	9.01E-11	0.000319295	0.984499851
3562	GRMZM2G004040	Zm00001d011366	AT5G53170	OS01G0590700	93.41596378	76.56215908	133.1846943	111.2976974	0.494920441	0.009353906	0.938555338	119.9949554	108.2285679	104.9792321	105.2839435	0.883213402	1	1
3565	GRMZM2G004057	Zm00001d032761	AT2G20310	OS10G0466000	78.07186148	94.27036929	84.31185535	118.7465741	0.432745496	0.116678847	0.999415064	96.1573207	100.2683644	89.00598391	100.7075845	0.407351859	1	1
3566	GRMZM2G004060	Zm00001d023615	AT2G40750	OS05G0322900	48.40496965	35.88156786	8.945585796	7.349419651	0.344848383	1.75E-22	0.937595153	8.003817236	4.078415099	19.60141367	10.12863473	0.019070677	0.003278553	1
3567	GRMZM2G004079	Zm00001d031844	AT1G12680	NA	7.611861195	5.259535927	5.825243661	5.288617574	0.86417358	0.963057424	0.579267694	6.177267862	5.972688029	7.241430028	5.0005472	0.255387835	1	0.866563729
3568	GRMZM2G004083	Zm00001d008859	AT5G11870	NA	6.782065473	7.179791597	5.300967823	6.395992244	0.701073184	0.675747534	0.912405486	6.473939132	4.921188444	6.673531621	4.344330841	0.192010253	1	1
3569	GRMZM2G004087	Zm00001d018560	AT3G14780	NA	10.58229342	9.132221572	5.024131703	4.393207183	0.676710463	7.54E-05	0.940827307	5.941552851	4.614994007	3.817858621	3.568687848	0.804509321	1	0.970298813
3571	GRMZM2G004092	Zm00001d012895	AT3G05750	OS03G0831700	19.78073708	23.48445435	24.68919062	24.93559276	0.998729435	0.705859438	0.830573202	22.44833835	22.17092557	20.50996074	24.33906334	0.256718059	1	0.953803015
3572	GRMZM2G004106	Zm00001d033710	NA	OS03G0709300	1.444484445	0.038690528	0.860650485	0	1.82E-05	0.379558931	0.751395875	2.289141218	0.113521436	0.83453632	0.073010459	0.000573402	1	0.998779551
3574	GRMZM2G004111	Zm00001d012469	AT2G31490	OS01G0732100	48.06250253	67.72380654	80.78535821	87.30730687	0.924584515	0.072158493	0.387868081	84.2606437	77.04777787	80.8859926	75.89166029	0.98663014	1	1
3575	GRMZM2G004119	Zm00001d048205	AT2G47090	OS01G0251200	1.107828634	0.113951363	1.412572649	0.374892127	0.003020579	0.087700215	0.595766794	1.55475379	0.258880668	0.460005377	0.214233709	0.236840605	1	0.858677389
3576	GRMZM2G004128	Zm00001d046440	AT5G11330	OS06G0597600	16.36881264	14.83115219	21.49519512	12.71732507	0.029964195	0.446900567	0.487607203	17.3134824	10.7019492	23.27296638	13.14731854	0.022260382	1	1
3577	GRMZM2G004131	Zm00001d051416	AT4G38460	OS02G0668100	23.48231565	25.26318712	33.25510102	31.30406163	0.241214392	0.132640041	0.516704985	43.98627136	33.79452676	42.15946339	28.75245654	0.173823959	1	0.995164683
3578	GRMZM2G004138	Zm00001d005998	AT4G34050	OS09G0481400	22.34424551	26.55515493	6.617653369	8.924972531	0.775135977	4.32E-12	0.959572995	14.2386013	9.368303235	8.386695716	8.572168429	0.828587105	1	0.744105529
3579	GRMZM2G004140	Zm00001d012896	AT4G16100	OS03G0831300	14.42892619	14.22635174	17.58785586	13.47973366	0.190251624	0.766197317	0.623834586	19.13013738	14.88387346	20.51231314	10.19948252	0.004209396	0.944647348	0.671254196
3580	GRMZM2G004157	Zm00001d048205	AT2G47090	OS01G0251200	2.991407297	1.486486626	3.311532981	1.046071135	0.000270896	0.352502143	0.625125343	4.813589986	1.047514803	3.186084347	1.194844198	0.00583109	1	0.747741439
3581	GRMZM2G004160	Zm00001d033711	NA	OS03G0709300	2.862668071	0.464582624	3.199408099	0.371960029	5.01E-09	0.747056001	0.821443431	5.120173364	1.125599531	1.587185147	0.469071207	0.004400166	0.529332472	0.979077395
3582	GRMZM2G004161	Zm00001d042443	AT3G48360	OS01G0908200	30.35750389	41.29506785	26.91041076	17.22677976	0.039089806	1.62E-09	0.011392975	33.34740636	21.90232753	34.45462902	20.36389517	0.033326911	1	1
3583	GRMZM2G004163	NA	NA	NA	4.145249284	0.066263803	3.858042552	0.08378684	3.79E-16	0.912459251	0.96045541	3.686389362	0.072544695	2.799489559	0	9.46E-15	0.909801529	0.773917082
3584	GRMZM2G004172	Zm00001d048204	AT1G04630	OS03G0192400	66.30530901	101.8313849	73.08222123	98.27131262	0.596514668	0.920009693	0.540354182	80.08667952	100.5623576	68.41453395	100.7591536	0.058330994	1	0.993385985
3586	GRMZM2G004180	Zm00001d051344	NA	OS02G0656100	0.759527727	1.395066055	0.494506574	1.874169755	0.019847204	0.361628549	0.689986116	NA	NA	NA	NA	NA	NA	NA
3587	GRMZM2G004182	Zm00001d008858	AT1G17665	OS01G0197400	5.249950013	5.489042731	3.48377975	8.029544744	0.000116027	0.036193111	0.024893412	4.513776031	9.298496656	5.202775316	8.119163184	0.063774731	1	0.922103062
3588	GRMZM2G004183	Zm00001d044033	AT3G02440	OS01G0652800	32.41160592	32.63811013	49.81817852	28.94511195	6.01E-05	0.504883259	0.018437361	46.21305964	31.93340325	44.33716825	26.38390568	0.057046661	1	0.992568828
3589	GRMZM2G004188	Zm00001d006168	AT1G01880	OS09G0521900	14.25230825	9.045163121	9.284083382	7.683060712	0.508748364	0.472047179	0.629362113	9.825352785	7.273813311	8.565756313	7.009392933	0.599695114	1	1
3592	GRMZM2G004211	Zm00001d025047	AT4G35000	OS04G0223300	10.31590106	15.95364742	11.16080998	20.03949764	0.06342014	0.211391236	0.98478089	9.847597143	12.28820068	4.958186039	11.10664721	6.18E-05	1	0.439821727
3594	GRMZM2G004222	Zm00001d047238	AT2G26550	OS03G0395000	28.75573737	79.39405561	42.39071095	111.8785411	2.57E-06	0.016461045	0.74998271	55.7553873	95.69139281	33.01963736	93.57702071	7.59E-08	1	0.479877798
3595	GRMZM2G004259	Zm00001d028053	AT3G59650	OS03G0207250	8.855800984	13.04055652	9.171958499	13.25921782	0.195118657	0.87813913	0.972427978	12.20191743	12.93728642	10.75017439	10.65915056	0.952316302	1	1
3597	GRMZM2G004278	Zm00001d036262	NA	OS04G0286300	0	1.366394459	0.062828183	3.528488881	4.97E-16	0.000631152	0.761766104	0.327310039	4.541922156	0.864036965	7.272480234	1.58E-14	0.210067586	0.922103062
3598	GRMZM2G004290	Zm00001d013072	AT1G04230	OS03G0797700	9.232268078	9.837626353	3.518961607	5.577772944	0.350772901	0.002130118	0.728796671	6.576134722	6.093046475	3.879189982	6.227278467	0.052466781	1	0.60314188
3600	GRMZM2G004301	Zm00001d018929	AT1G05470	OS07G0175900	3.553552666	8.314053276	3.065632843	5.382675457	0.10917455	0.029689936	0.601120662	2.409746635	2.768253416	2.414907977	2.965383621	0.301032384	1	1
3601	GRMZM2G004305	Zm00001d002131	AT2G21970	OS04G0639200	58.14223818	57.9200466	14.68847384	24.09965142	0.003566456	1.04E-08	0.077387127	22.78281907	26.44418493	27.17291202	22.1888873	0.859415238	1	0.889315251
3603	GRMZM2G004320	Zm00001d042442	AT5G08335	NA	9.991918331	9.252941172	11.58224654	9.635976805	0.352871887	0.791216122	0.863117555	10.67100569	7.342965137	9.700140733	7.081745149	0.366559888	1	1
3604	GRMZM2G004330	Zm00001d011450	AT1G10620	OS03G0568800	1.190647891	1.04121625	2.011085215	0.976653908	0.341355494	0.960371422	0.812675666	1.327359401	1.393888985	1.988613319	0.751709033	0.012156443	0.902941692	0.355729366
3606	GRMZM2G004349	Zm00001d038768	AT1G64090	OS05G0526400	42.05285973	37.40007595	6.144797169	7.647532752	0.729986379	1.27E-23	0.669494155	9.487726569	9.114049573	5.352258819	5.447494359	0.780198901	0.53271368	1
3607	GRMZM2G004352	Zm00001d002130	AT2G21960	OS04G0639300	180.2453956	198.7677079	323.6298953	277.3524613	0.604328038	0.03233049	0.672355747	342.7680497	342.2926026	291.0520115	321.7220554	0.630572967	1	1
3609	GRMZM2G004356	Zm00001d013073	AT1G03040	OS03G0797600	11.31982264	9.116985551	11.06279994	15.72616007	0.289176775	0.000960274	0.204822265	11.74775011	14.55514652	12.1714206	14.24708176	0.4945007	1	1
3612	GRMZM2G004377	Zm00001d048203	AT4G33500	OS03G0192500	173.2794705	55.07223321	106.1080328	59.44673998	0.000872054	0.731496196	0.060504478	115.7953279	60.96053372	109.637379	63.58274416	0.036374373	1	1
3614	GRMZM2G004382	Zm00001d044035	AT3G58610	OS01G0652600	73.83038016	200.0360274	86.70569512	218.5372712	6.57E-05	0.606604147	0.415058496	128.9269372	223.5510398	77.43492363	200.3375847	1.32E-06	1	0.74621855
3615	GRMZM2G004396	Zm00001d034991	NA	OS08G0107100	16.31773722	23.03282331	8.825342024	17.74095571	0.00087749	0.1425099	0.439323267	12.38413746	16.06912506	15.95681692	15.76160213	0.803294398	1	0.944875867
3616	GRMZM2G004397	Zm00001d028054	AT1G27700	OS03G0207200	79.15208282	75.03143271	62.01883793	48.861815	0.176995377	0.005984873	0.713147575	54.87869968	47.60139987	54.18682326	44.76646078	0.633371512	1	1
3618	GRMZM2G004412	Zm00001d023304	NA	NA	26.41971094	19.24214325	26.48202202	22.48873496	0.45304066	0.406537297	0.820725723	25.94987297	21.14582725	24.20303622	13.45254818	0.034574208	0.710299788	0.772344316
3619	GRMZM2G004414	Zm00001d023377	AT1G08960	OS11G0148000	2.072624642	2.981684391	2.568419972	3.07984197	0.551763388	0.859137099	0.951724573	4.260914614	3.27703058	5.309820177	3.603669732	0.305801715	1	1
3620	GRMZM2G004422	Zm00001d028055	AT1G49850	OS03G0206900	12.56454607	29.08904214	13.86358857	16.06089831	0.626321328	0.000206371	0.040264126	16.1745853	17.81986385	16.76786989	15.57774768	0.891482948	1	0.966685226
3621	GRMZM2G004435	Zm00001d034990	AT4G33440	OS08G0107300	15.00551663	16.38258443	6.071143799	3.438647804	0.04921546	2.67E-18	0.190251918	11.57019386	6.720294153	12.68295406	3.292490759	2.71E-07	0.143883694	0.237727293
3623	GRMZM2G004445	Zm00001d023378	AT3G06080	OS11G0148200	4.368330337	12.11381817	3.136579916	7.062822051	0.004919374	0.003502333	0.718627348	3.024207511	6.522659546	2.214460619	4.823601249	0.004094124	1	1
3624	GRMZM2G004455	Zm00001d035869	AT1G29400	OS02G0719800	42.19893072	36.97779686	32.63647766	25.03707303	0.32256745	0.012463386	0.932742377	36.25977196	24.44250998	40.14307719	23.39124133	0.042688632	1	0.997545516
3625	GRMZM2G004459	Zm00001d034590	AT3G05310	OS01G0843300	30.06744781	45.9738986	23.69418152	31.23154217	0.295462066	0.016200013	0.808614795	34.43943903	34.51339402	27.63085325	30.13814914	0.657588553	1	1
3626	GRMZM2G004466	Zm00001d048202	AT2G13820	OS03G0192600	8.578311913	1.974336048	1.111963217	0.615598579	0.275025926	0.000825092	0.228579293	2.117745338	0.584714729	0.980933416	0.617422482	0.39007758	1	0.74621855
3627	GRMZM2G004468	Zm00001d041092	AT5G40440	OS06G0473200	54.42375277	56.35373199	30.98670712	32.94849849	0.947489113	0.000489186	0.999724326	30.0738315	29.22043317	29.08878938	25.81972901	0.770798526	1	1
3628	GRMZM2G004475	Zm00001d020234	AT2G19430	OS09G0363600	10.36953069	16.65562516	7.524310899	13.3866351	0.09693186	0.156750894	0.959257019	10.0668452	13.1909366	6.011505149	10.96246154	0.012322353	1	0.917660053
3629	GRMZM2G004480	Zm00001d017678	AT3G03550	OS02G0692000	11.16694605	10.46112374	7.617491704	9.300155539	0.987102443	0.602979681	0.919729057	8.329740189	6.398971071	7.835810025	7.076153135	0.944189677	1	1
3630	GRMZM2G004483	Zm00001d000176	AT3G02380	OS10G0560400	67.08572776	81.17608704	25.69115189	20.48348708	0.579991792	5.04E-20	0.484546002	29.13597171	25.72575693	25.11901625	21.78742586	0.859933632	1	1
3632	GRMZM2G004500	Zm00001d034559	AT2G41850	OS03G0808000	0.628140197	1.65770476	0.185778252	0	0.064108689	2.07E-11	0.044517538	NA	NA	NA	NA	NA	NA	NA
3633	GRMZM2G004511	Zm00001d034558	AT2G41870	OS03G0808300	295.7634096	258.5985292	78.72943267	88.89696385	0.586667638	2.25E-14	0.487607203	78.72110999	106.7064885	108.7804989	98.34477288	0.814486483	1	0.700589896
3634	GRMZM2G004516	Zm00001d000175	AT4G16670	OS10G0560000	7.259017473	7.246515901	5.691468404	6.101563135	0.853114671	0.432056096	0.943864811	7.2207661	8.321713984	12.82164597	4.543813382	0.00010254	0.354409756	0.022338216
3635	GRMZM2G004519	Zm00001d009106	AT1G53820	OS01G0311100	1.210658508	2.897074597	0.125656366	0.124605934	0.889875785	1.04E-12	0.868650217	NA	NA	NA	NA	NA	NA	NA
3637	GRMZM2G004523	Zm00001d028056	AT3G49970	OS03G0206700	1.07379356	85.9945277	7.483716448	56.62800812	8.75E-29	0.005384118	5.93E-13	5.532232416	72.55701331	11.11814351	80.25176782	3.89E-24	1	0.479877798
3638	GRMZM2G004528	Zm00001d048201	AT2G22240	OS03G0192700	328.314928	609.3178565	131.0612256	211.0210367	0.00795478	2.42E-16	0.77731464	139.611153	244.3602683	88.8492431	278.3308096	8.11E-09	1	0.520302925
3639	GRMZM2G004531	Zm00001d020972	AT5G19020	OS01G0390600	80.17964282	77.8718682	15.54641803	17.04323508	0.629004683	5.71E-24	0.736572135	20.47356306	19.50709339	18.96444148	17.13391729	0.876152701	1	1
3640	GRMZM2G004534	Zm00001d023379	AT2G36580	OS11G0148500	288.6258978	185.6724998	212.7401309	174.7341378	0.357035671	0.806375687	0.545598851	224.8323166	185.4345754	231.7607122	181.1372466	0.492449154	1	1
3642	GRMZM2G004548	Zm00001d017682	NA	OS02G0692700	15.27725934	26.73987589	2.792669737	3.137381013	0.613101072	3.18E-33	0.705503698	11.10869647	6.642467698	6.104897045	2.014766023	0.00012524	0.001295766	0.550196835
3643	GRMZM2G004572	Zm00001d030551	AT1G53730	OS10G0389800	10.40593987	17.34364923	13.52933686	21.97811047	0.546383099	0.368112731	0.499024081	7.629039908	16.82087943	6.481602535	15.14572106	0.000108864	1	1
3644	GRMZM2G004582	Zm00001d031486	AT1G48120	OS08G0513000	7.218990987	8.119139995	2.152979361	4.44004321	0.024187614	0.002323665	0.283741435	2.903565199	5.080428697	1.873531023	3.508206104	0.020655678	1	1
3645	GRMZM2G004583	Zm00001d020971	AT3G12930	OS09G0493600	159.702266	166.2015701	249.5337691	226.7839841	0.482538336	0.028801089	0.734245702	283.9717834	215.0888838	220.5669085	204.8550775	0.978354855	1	0.957287173
3646	GRMZM2G004590	Zm00001d002128	AT2G21940	OS04G0640600	2.706452915	3.266634027	4.376905796	4.07873725	0.905057208	0.326304691	0.821716106	4.032941866	3.035951916	2.539042002	3.968064628	0.108083414	0.980610121	0.458282944
3647	GRMZM2G004592	Zm00001d038769	AT5G52880	OS05G0526300	14.76350668	14.40166786	15.09850186	12.83959232	0.582820197	0.577445711	0.895133093	13.29608926	12.35907602	12.70724309	10.87864717	0.736493041	1	1
3650	GRMZM2G004619	Zm00001d006348	AT2G45480	OS07G0467500	32.6332766	27.09282252	16.16716433	17.75552406	0.959493302	0.012085052	0.66025103	17.58324553	19.53243939	16.3412079	15.4348822	0.95062632	1	0.967978241
3651	GRMZM2G004641	Zm00001d027802	AT1G19700	OS03G0165300	17.27253305	29.95630472	20.29875334	25.42699496	0.815194551	0.174166108	0.031480476	16.10242901	20.80975832	18.55075886	19.79761021	0.643051551	1	0.975959446
3652	GRMZM2G004653	Zm00001d042683	AT1G22540	OS01G0871900	1.540994975	10.27623978	6.202212759	32.2259933	1.82E-16	3.07E-13	0.675747236	5.22150621	41.65926615	13.73106418	30.7531342	1.81E-06	1	0.004077051
3655	GRMZM2G004683	Zm00001d020970	AT4G35420	OS09G0493500	12.56941157	12.6077337	52.65064886	31.18890304	1.77E-07	4.79E-10	0.001467504	27.67420505	18.7493956	28.70284457	21.3865666	0.250691057	0.943873902	0.948225997
3657	GRMZM2G004694	Zm00001d021935	AT2G16120	OS07G0582400	4.247056422	36.89925243	3.331060417	9.15251609	2.71E-06	3.92E-19	0.003285337	8.764686158	17.6972401	4.744466276	9.105449109	0.004359996	0.123651104	1
3658	GRMZM2G004696	Zm00001d039624	NA	OS01G0178500	64.40615961	98.4131546	35.22500843	48.59964236	0.304942952	1.04E-06	0.77335897	33.01778229	41.0971836	48.69766699	43.96660452	0.983235387	1	0.845471471
3659	GRMZM2G004699	Zm00001d052651	AT2G06850	OS11G0539200	8.524104052	10.8753164	26.0107054	40.02466506	1	1.12E-15	0.471228286	25.60600447	30.61876646	32.56350878	31.30996703	0.972808517	1	0.979748756
3660	GRMZM2G004703	Zm00001d010650	NA	NA	85.23180896	108.2850762	82.28278228	107.8804398	0.777546919	0.955122893	0.812264408	90.51642257	91.16911104	90.8908305	84.44862281	0.917743474	1	1
3661	GRMZM2G004709	Zm00001d026190	AT4G17486	OS04G0548000	17.65821669	14.93450146	23.61840521	28.80208355	0.466670074	1.90E-05	0.37731187	21.1977841	26.32511094	27.38827934	29.92698491	0.663325896	1	0.988096035
3662	GRMZM2G004715	Zm00001d016690	NA	OS02G0529900	27.75880009	20.9237969	23.32262502	17.13987653	0.052433795	0.311003682	0.914619389	25.03784458	16.16510181	18.73338257	16.63230246	0.853228045	1	0.88509424
3663	GRMZM2G004732	Zm00001d024220	NA	NA	12.32226648	10.74076774	7.538425741	6.289278481	0.646471327	0.007534927	0.987115761	6.004283889	4.821381688	7.576435671	4.286042504	0.101477923	1	0.900386788
3664	GRMZM2G004736	Zm00001d029487	NA	OS03G0411000	50.11189456	53.0275987	47.27353186	53.25566453	0.851119855	0.91308356	0.981970409	49.44341452	47.26632337	36.26931579	46.02271971	0.227183718	1	0.891169208
3665	GRMZM2G004741	Zm00001d053427	AT1G06230	OS02G0250300	19.51811369	17.34524292	28.00730291	26.08795733	0.708158471	0.012462883	0.981030246	26.55207479	21.75937182	25.52456482	18.73129286	0.3721394	1	1
3666	GRMZM2G004748	Zm00001d051514	AT1G10680	OS02G0693700	10.67804036	19.38347994	9.434679777	26.47035882	0.158485041	0.3902899	0.470212738	5.640334095	11.52385843	7.179315696	14.32223666	4.61E-08	0.00957238	0.585346337
3669	GRMZM2G004768	Zm00001d017501	AT3G03490	OS02G0661000	81.01878691	74.6284478	59.68432619	54.67736273	0.307461542	0.039803221	0.835533093	71.20836177	56.94625354	45.18713248	58.32163844	0.291819737	1	0.650530277
3670	GRMZM2G004784	Zm00001d006347	AT1G12450	OS07G0467600	39.92097426	32.37889771	68.36140526	47.45735836	0.058093648	0.008617934	0.861829209	61.955352	41.32749154	56.42703163	41.95175795	0.303791114	1	1
3671	GRMZM2G004795	Zm00001d038772	AT5G07500	OS05G0525900	5.541312579	9.620799322	1.027484661	0.849899321	0.57919995	1.98E-24	0.208875556	0.97892483	0.959430337	0.675377953	0.287710239	0.216765474	0.181635583	0.751732634
3673	GRMZM2G004824	Zm00001d045653	AT1G08630	NA	23.79562683	9.842010235	30.77444926	11.63806762	1.19E-07	0.390521485	0.979390373	30.13643666	10.35422581	32.02556906	9.880817355	7.82E-07	1	1
3674	GRMZM2G004828	Zm00001d038910	AT1G68230	OS05G0550250	4.167727396	6.890765735	4.620099638	8.86914147	0.048656235	0.204433977	1	3.951947399	4.378438849	3.019205412	4.518098557	0.03639348	1	0.959700772
3675	GRMZM2G004835	Zm00001d053425	NA	NA	26.53631568	8.303452166	28.86349703	26.25369638	0.195881788	2.55E-13	0.002261466	23.83420597	18.54826462	19.02538319	18.3204872	0.993462412	1	0.970712932
3676	GRMZM2G004847	Zm00001d017417	AT1G77370	OS02G0646400	18.19008686	34.09956264	27.12595827	40.22509659	0.183019114	0.269633996	0.471253681	31.69069827	37.90952269	25.7140131	37.39524985	0.075752687	1	0.98413327
3678	GRMZM2G004858	Zm00001d043166	AT2G30140	NA	1.809458113	3.80280883	0.240487545	1.053110501	0.021148392	6.75E-07	0.652616467	5.158771779	3.593404584	2.766010813	1.111497588	0.036021688	0.007560206	0.842233589
3679	GRMZM2G004878	Zm00001d050368	AT1G14900	OS08G0428800	2.13353352	2.534425859	5.521927932	3.998233981	0.058743435	0.053303119	0.218108997	7.872968841	5.230994321	8.201490444	2.191192373	3.47E-07	0.038447059	0.114872823
3680	GRMZM2G004880	Zm00001d021672	AT3G01200	OS07G0530600	24.37944207	56.56145832	128.0755007	97.01036917	0.443312118	0.000406703	7.87E-05	128.3816999	116.1212613	135.9953957	116.4111517	0.800794651	1	1
3681	GRMZM2G004888	Zm00001d038773	NA	NA	5.785011626	5.226634277	9.361026407	9.174115108	0.903284378	0.002369346	0.837934333	10.35227055	7.562861455	8.898515272	9.555903624	0.710463402	0.93395759	0.832301914
3682	GRMZM2G004898	Zm00001d049769	NA	OS08G0516600	5.526387206	5.504619307	2.505591789	2.1833602	0.496086873	2.61E-05	0.783542315	4.801581819	3.58921376	3.61835971	1.744328635	0.045478671	0.270614081	0.873899352
3683	GRMZM2G004908	Zm00001d051075	AT2G25320	OS02G0613400	4.473808516	4.395326688	3.587202384	3.130681476	0.718371005	0.171024284	0.946278849	4.349072982	3.180937806	3.035435807	3.421460042	0.673052209	1	0.845471471
3684	GRMZM2G004909	Zm00001d038911	AT1G07747	OS05G0550300	8.586378645	11.74763382	11.06279994	13.71973716	0.32818503	0.528881083	0.947357955	10.9525903	21.14999186	12.10076632	16.42497387	0.238872061	1	0.812728915
3686	GRMZM2G004924	Zm00001d026469	NA	OS10G0489900	1.445086571	1.767195819	0.614750347	0.958960474	0.668138141	0.061964053	0.962072052	0.911279132	0.839289503	0.767482212	0.74504708	0.92629468	1	1
3688	GRMZM2G004932	Zm00001d038775	AT4G26270	OS05G0524400	10.06339058	11.84457816	9.516452037	9.165085576	0.595413651	0.173807389	0.598703831	14.21583939	11.40884842	12.81736376	9.323465765	0.425970415	1	1
3689	GRMZM2G004946	Zm00001d041752	AT5G19610	OS04G0117300	1.250352517	4.345650972	3.339179307	5.143095226	0.24035615	0.550512407	0.066227979	2.578966472	7.867345871	2.709582171	4.699430479	0.040705933	0.588184233	0.604101744
3691	GRMZM2G004949	Zm00001d042851	AT2G29525	OS01G0850100	7.063015632	6.97685793	3.374361164	2.340570692	0.187404435	2.17E-07	0.554302909	4.22552928	2.106751896	4.039996379	2.219870469	0.056592963	1	1
3692	GRMZM2G004955	Zm00001d014826	AT3G45960	OS06G0725300	2.860710025	3.792273754	4.825405326	10.65776746	0.031820559	2.02E-08	0.747105102	6.06954575	7.274880148	3.784674419	8.35360228	1.16E-05	0.986290117	0.334400453
3693	GRMZM2G004957	Zm00001d024701	AT1G05230	OS08G0136100	1.875721884	3.582079198	1.349744466	2.03470407	0.793625848	0.023077769	0.580768268	1.292344634	1.331074187	2.194085997	1.769798605	0.890678542	0.850684634	1
3694	GRMZM2G004959	Zm00001d035304	AT1G10200	OS12G0510900	13.52217556	20.58734662	29.46800554	20.09367261	0.000517342	0.962969318	0.000174466	21.8695376	17.61331948	26.22895349	13.72756658	0.022520104	1	0.78949209
3697	GRMZM2G004990	Zm00001d020969	AT1G21060	OS09G0493400	41.05021478	39.84887929	37.33410368	44.29688986	0.656296224	0.467913754	0.935613982	20.11454312	21.55798065	28.35198064	27.58525496	0.438250163	0.283481648	1
3698	GRMZM2G004996	Zm00001d032710	AT1G03950	OS10G0476400	60.4971479	59.79543705	32.43600121	31.63065994	0.92775282	3.40E-05	0.92710321	42.13717658	30.753885	38.5925055	29.80829994	0.52567898	1	1
3699	GRMZM2G004997	Zm00001d049360	AT1G27960	OS08G0224200	136.7400055	121.353711	84.16608819	75.17033992	0.528339987	0.001534304	1	80.93569249	72.0386869	79.49020852	72.42656312	0.840543163	1	1
3700	GRMZM2G005000	Zm00001d042850	AT2G37950	OS01G0850200	3.71364952	2.826988311	11.55189392	7.650214219	0.031732397	3.13E-07	0.816183223	6.131582138	7.890571878	7.848573452	9.299942657	0.478171151	1	1
3701	GRMZM2G005013	Zm00001d044976	AT5G12080	OS06G0205600	7.449742759	4.374663124	2.196863467	0.242564224	7.81E-14	1.34E-14	2.97E-05	3.381541065	1.419968179	1.435563682	1.478359793	0.435535995	1	0.121894076
3703	GRMZM2G005024	Zm00001d024702	AT4G27070	OS08G0135900	83.07498839	135.5265252	64.71562057	80.7686032	0.443354818	0.000524615	0.523798249	79.00510721	89.71490346	57.3276422	74.54100852	0.208842968	1	1
3705	GRMZM2G005036	Zm00001d038776	AT1G51980	OS05G0524300	52.99342799	46.46897479	51.23982628	46.22264483	0.332337596	0.969307299	0.954520936	58.05283055	41.27318407	50.5249714	36.6125631	0.256559128	1	1
3706	GRMZM2G005040	Zm00001d002333	AT1G31120	OS04G0613900	13.20120134	1.775324779	5.510519387	3.460990018	0.491334061	0.001727535	1.29E-06	5.630489579	2.830734573	23.44603464	6.343055386	3.87E-06	0.078365765	0.673174789
3709	GRMZM2G005052	Zm00001d038959	AT1G72110	OS05G0556300	1.07379356	0.838250432	0.669459639	0.754965848	0.902160534	0.877403015	0.806870984	0.894022633	0.745343891	1.237553613	0.819921825	0.450062299	1	0.998779551
3710	GRMZM2G005061	Zm00001d012237	AT1G71310	NA	3.057641926	2.194691991	3.822277336	2.422992325	0.017250635	0.756967861	0.677440634	6.353116332	2.774384402	4.583703404	1.796941536	0.001414828	1	1
3711	GRMZM2G005066	Zm00001d044975	AT5G35550	NA	61.56983224	24.00896459	2.346876504	1.212178766	0.164209064	1.88E-48	0.675284271	4.561885289	3.694444519	3.024762033	2.727681179	0.957829813	1	0.955929087
3712	GRMZM2G005080	Zm00001d045194	AT3G22110	OS06G0167600	33.45823213	26.43520522	24.81696992	23.70736544	0.508995601	0.64014358	0.888426852	28.90127602	22.62625702	26.89199059	21.09002718	0.484737447	1	1
3713	GRMZM2G005082	Zm00001d043524	AT5G56590	OS01G0739700	5.035170948	4.664392092	17.37926052	17.66042046	0.996885289	4.29E-15	0.89608399	15.66550579	19.64396939	14.12906628	18.36859456	0.221285059	1	1
3714	GRMZM2G005103	Zm00001d007184	AT2G38650	OS07G0681700	4.897972816	6.376803679	10.00013342	16.14001352	0.345798907	1.40E-08	1	7.940283669	15.41408721	7.730037417	12.10770794	0.016908921	1	0.974386001
3715	GRMZM2G005107	Zm00001d002332	AT2G07640	OS04G0614000	16.74166627	25.83285366	8.054582689	12.85864801	0.012472871	2.46E-05	0.831885936	10.32310978	15.49195529	14.82601729	17.88526815	0.259625868	1	0.997479767
3718	GRMZM2G005126	Zm00001d024703	AT2G10553	OS08G0135800	39.17875056	26.857374	21.27906424	24.17210159	0.830271318	0.628684786	0.187376889	32.9915843	25.13831662	25.8668479	21.92744222	0.684296331	1	1
3720	GRMZM2G005146	Zm00001d005804	AT1G56220	OS09G0437500	18.44245476	7.390370232	15.24968161	5.834899767	1.44E-06	0.24773895	1	24.58786376	6.70559108	30.8386854	4.652629963	7.11E-16	1	0.487915885
3721	GRMZM2G005155	Zm00001d002332	AT2G07640	OS04G0614000	1.112312458	6.719195675	1.601057198	4.631615192	0.000319627	0.079191895	0.297224652	2.01710434	4.204674391	1.576528913	3.781439922	0.001144029	1	1
3722	GRMZM2G005163	Zm00001d011038	AT3G46180	OS05G0115700	11.06766994	4.585340925	7.811388847	4.490833768	0.016984484	1	0.573861362	7.251013194	3.024126126	7.388716661	3.330519335	0.00314801	1	1
3723	GRMZM2G005170	Zm00001d011904	AT1G08820	OS01G0936800	6.999669107	7.828422261	8.384961384	10.38493736	0.716357669	0.113106778	0.981545411	6.133170231	6.795357436	7.163219152	8.790267662	0.384308461	0.69328545	1
3726	GRMZM2G005195	Zm00001d037396	AT1G03370	OS06G0297800	40.88402742	17.6432433	35.90683283	8.739446087	3.35E-15	3.78E-05	0.156802656	37.54843245	8.673178528	30.39589761	7.492528019	5.72E-10	1	1
3727	GRMZM2G005199	Zm00001d013954	NA	NA	1.580957926	4.663370192	3.918164438	5.585837689	0.458754235	0.393179349	0.09186767	4.558381627	5.379758951	3.526755984	4.944426942	0.247014868	1	1
3728	GRMZM2G005205	Zm00001d041730	AT2G14825	OS12G0508266	0.727567973	0.686926723	1.352450762	2.113309316	0.76039188	0.000335819	0.869006154	2.00154942	2.099001861	1.7934317	1.201314826	0.35800059	0.810279173	0.852772872
3729	GRMZM2G005207	Zm00001d023332	NA	OS11G0117600	0.531389866	2.304040594	0.682991123	2.556293713	0.000214808	0.639854718	0.990782364	0.603358545	3.079833114	0.605403562	1.882480709	0.001269731	0.953016101	0.910031902
3730	GRMZM2G005209	Zm00001d045193	AT2G19080	OS06G0168000	21.42546215	19.96932105	13.16377631	22.40525345	0.113142976	0.533680668	0.24075375	20.51860622	19.66453265	13.36442359	17.45592837	0.240206715	1	0.900500528
3732	GRMZM2G005229	NA	NA	NA	1.658960175	0.966537593	3.863455145	2.024582816	0.029837108	0.014768976	0.941171324	3.786261922	2.815309871	4.206934222	2.352950131	0.071571522	1	0.928455103
3734	GRMZM2G005233	Zm00001d016621	AT1G12880	OS02G0520100	0.356035161	0.711577737	2.631248155	1.355944183	0.094508753	0.077566667	0.11102184	1.044076598	1.636741469	2.570389726	1.974299184	0.558737617	1	0.59179285
3735	GRMZM2G005236	Zm00001d012238	NA	OS01G0876800	10.84130406	7.467015283	23.09025636	16.7184596	0.018020041	7.82E-07	0.93365458	18.80435463	10.86564916	20.20246486	12.31402013	0.034526411	1	1
3736	GRMZM2G005251	Zm00001d050440	AT1G15860	OS08G0439150	21.96922176	20.76269588	12.31395101	14.95652503	0.619634368	0.062365602	0.696455973	12.72539854	13.61068909	12.19598776	13.58118749	0.615684147	1	1
3738	GRMZM2G005256	Zm00001d051652	AT4G26600	OS02G0724600	8.609576158	18.96917795	8.666626738	19.60633492	0.00101958	0.849117689	0.92464302	11.02591571	15.00091441	9.421272849	14.92348072	0.047977462	1	1
3739	GRMZM2G005260	Zm00001d014284	NA	OS10G0181600	379.5064038	274.0256937	464.5320039	318.4238948	0.077284328	0.316667512	0.981545411	441.0431475	343.5733957	408.8362264	331.192328	0.546076082	1	1
3740	GRMZM2G005269	NA	NA	NA	1.688873751	1.291715801	2.625835562	1.720424176	0.418119655	0.545554691	0.959187596	2.503688606	1.296177162	2.376797227	1.204248206	0.064618394	1	1
3741	GRMZM2G005278	Zm00001d036724	NA	NA	0.958745606	1.56942631	3.352710791	3.258219508	0.843393272	0.002507049	0.518744826	2.893870473	2.718562344	1.876967223	2.731218426	0.200538565	1	0.87415979
3742	GRMZM2G005281	Zm00001d032944	AT2G41670	OS11G0447300	3.458696846	4.275070303	5.234849984	7.44875997	0.469468628	0.003151347	0.981970409	6.676662235	6.11406248	5.013043101	5.175658756	0.904497865	1	1
3746	GRMZM2G005298	Zm00001d011301	AT3G20440	NA	18.35045266	9.498254802	29.37753104	19.15220684	0.00084522	1.05E-05	0.94380873	39.69693565	20.02546978	21.34670501	19.9859913	0.993462412	1	0.380868239
3748	GRMZM2G005304	Zm00001d011347	AT5G45900	OS01G0614900	25.73258623	29.84648349	19.96450163	19.57655292	0.796850622	0.010659092	0.714174041	28.37791034	21.10443747	19.61222478	17.79065865	0.810632298	1	0.986081401
3749	GRMZM2G005308	Zm00001d038777	AT5G66540	OS11G0137100	40.47138115	27.9773763	23.67677702	27.55796572	0.880836408	0.952972381	0.225600222	27.87918051	29.39739698	21.31756325	26.89131094	0.345580197	1	0.997395189
3750	GRMZM2G005310	Zm00001d002330	NA	OS10G0104900	25.66081832	7.284097718	6.942619471	10.21536482	0.160567862	0.055675967	4.10E-09	10.36333598	7.332322214	8.234243622	7.829397333	0.960391534	1	0.9384425
3752	GRMZM2G005339	Zm00001d045339	AT5G02280	OS06G0151300	10.99093547	5.166566922	14.34997625	7.499933553	0.006017838	0.07299018	0.812675666	12.17721265	5.446276161	16.86005538	6.550108385	0.000336655	1	1
3754	GRMZM2G005346	Zm00001d003590	AT4G10050	OS04G0443500	17.99614099	16.15518648	35.33808953	24.51369491	0.039965706	0.006990635	0.582699727	37.11854473	23.7953779	33.75012883	21.72148905	0.097828683	1	1
3755	GRMZM2G005347	Zm00001d052987	AT3G07040	NA	6.346011027	6.261423828	11.84979706	8.068114343	0.217577282	0.110638229	0.762178271	9.070673462	7.073056634	13.88832716	7.333183195	0.034025321	1	0.845419362
3756	GRMZM2G005350	Zm00001d011037	NA	NA	25.26189387	21.38078847	21.0797545	17.08688543	0.28515852	0.235314277	0.956501106	19.39736349	16.74069012	19.88809809	14.37196515	0.280351103	1	0.970786529
3758	GRMZM2G005365	Zm00001d013361	AT5G65740	OS03G0726900	2.258601706	9.33932965	5.030127655	9.195682574	0.046864192	0.992665574	0.025174204	6.799617987	12.04094072	4.447523074	9.060046808	0.003200055	1	1
3759	GRMZM2G005374	Zm00001d012239	AT4G10110	OS01G0876500	1.94884884	2.132382739	2.950801664	3.515254187	0.975097263	0.033153296	0.959257019	2.276043334	2.989216573	1.796351982	2.830439673	0.189544713	1	1
3761	GRMZM2G005419	Zm00001d041732	NA	OS12G0508200	10.27410713	8.250921205	9.784002549	11.82809305	0.713124685	0.035230589	0.465191296	9.621439461	9.549266475	10.16437157	8.842934093	0.779098786	1	0.997545516
3763	GRMZM2G005433	Zm00001d011901	AT4G19220	NA	234.9228261	212.1883582	166.1627969	153.6057134	0.917556772	0.034589848	0.907554988	149.7911335	154.026747	170.4136569	183.7951255	0.635761148	0.969173621	1
3764	GRMZM2G005435	Zm00001d028130	NA	OS03G0198500	1.709305685	2.394515689	1.920610706	2.58059454	0.980197575	0.795187328	0.751280145	2.263707691	2.366866702	1.31430857	2.888232892	0.006832886	1	0.484620601
3765	GRMZM2G005444	Zm00001d042690	AT1G34340	OS01G0871100	38.23911466	46.5518608	54.73055821	50.14377367	0.860567066	0.629470691	0.657015562	45.06681255	51.53277077	48.02522122	44.23427993	0.932793723	1	0.937869115
3766	GRMZM2G005452	Zm00001d052988	AT3G07040	OS11G0226933	11.2412825	13.7181239	4.951061692	7.526483876	0.083344344	0.000392134	0.713501275	6.50422312	5.551880262	5.434511488	4.31998434	0.635714622	1	1
3768	GRMZM2G005456	Zm00001d046221	AT2G03150	OS06G0562700	38.8374182	36.50539963	29.29883793	27.90747975	0.609341921	0.085311245	0.961503522	31.4412468	24.41406314	18.45320369	25.1396638	0.152071553	1	0.484318791
3769	GRMZM2G005459	Zm00001d011900	AT1G03457	OS01G0938200	32.56942063	30.59643273	13.39343867	34.13054407	8.77E-05	0.627889516	0.002827548	9.978408644	25.09695305	10.45386061	22.79282529	6.16E-05	1	0.989632015
3770	GRMZM2G005461	NA	NA	NA	4.192525174	13.6164759	1.78683545	6.838391932	1.71E-07	0.000136711	0.823155882	2.294095576	8.503306921	2.006624945	7.608693841	2.29E-07	1	1
3771	GRMZM2G005480	Zm00001d029836	NA	NA	0	1.32082712	0	1.420179817	2.25E-07	0.761647313	1	0	1.644646276	0	0.865131955	9.32E-07	0.723488516	1
3773	GRMZM2G005483	Zm00001d012240	AT1G22882	OS01G0876400	16.4523169	9.084435827	8.40448882	7.581338504	0.427548279	0.389866293	0.426124232	9.596975968	5.090969078	8.202172487	6.877710641	0.680057677	0.785561634	0.769057328
3774	GRMZM2G005486	Zm00001d005846	AT1G10780	OS09G0454300	1.237380644	3.958669266	1.486226019	5.472387087	0.002178663	0.197373904	0.863990419	2.253287617	4.991959319	2.009969312	3.295561935	0.060764689	1	0.957893795
3775	GRMZM2G005493	Zm00001d007113	AT5G57655	OS07G0669100	50.44861602	55.3639699	84.76481125	81.41204845	0.5052967	0.006891925	0.639932656	115.9396523	88.05850792	73.85352407	68.91725837	0.923694672	1	0.973957802
3776	GRMZM2G005499	Zm00001d036222	AT1G06470	OS06G0153200	2.953730325	4.505609396	3.60672982	6.404445765	0.038449906	0.065917331	0.875966849	2.911126973	3.948055955	2.674282331	4.453751289	0.039338687	1	1
3778	GRMZM2G005522	Zm00001d045338	AT1G31490	OS06G0150600	11.12225947	11.69115772	13.35013792	15.2863584	0.853114671	0.08951034	0.963975958	13.25807879	15.21633849	10.07360063	13.84729244	0.172024727	1	0.996321413
3779	GRMZM2G005526	Zm00001d014632	AT5G23310	OS06G0143000	0	5.125612734	0.185778252	7.620000247	6.02E-20	0.033257446	0.230839898	0.120063951	6.198008352	0.0387185	4.840736305	8.22E-22	1	0.961123998
3782	GRMZM2G005552	Zm00001d011036	AT1G07750	OS05G0116000	37.49470023	17.656207	26.46849054	40.00116817	0.822693677	4.11E-07	0.035421299	37.3102936	24.78281622	22.4142688	24.10114678	0.154723172	1	0.515913147
3783	GRMZM2G005554	Zm00001d011899	NA	OS01G0938400	1.008400857	0.389321789	0.855237892	0.823991353	0.806219409	0.096936264	0.51709537	NA	NA	NA	NA	NA	NA	NA
3784	GRMZM2G005557	Zm00001d010649	NA	OS05G0491000	3.841003685	0.132527605	0.669459639	0	2.23E-05	0.05972885	0.629523009	NA	NA	NA	NA	NA	NA	NA
3785	GRMZM2G005562	Zm00001d015328	AT3G09540	OS01G0546800	107.0959326	63.04323243	137.5539022	65.11246734	6.20E-05	0.91874357	0.82438234	127.62836	69.3198456	170.7070128	68.70138647	1.46E-05	1	0.852689027
3786	GRMZM2G005583	Zm00001d049709	AT1G33990	OS08G0110000	40.25353246	40.89386261	26.92123595	28.74050358	0.958640196	0.033057523	0.977029963	25.47874651	23.037656	27.80933902	21.03892496	0.362798401	1	0.963440768
3787	GRMZM2G005592	Zm00001d015714	AT5G46070	OS02G0307000	30.36275561	40.06882789	35.65010751	57.38174439	0.028780318	0.013769559	0.763090517	32.25317226	49.61505538	30.69474249	50.18218053	0.022520104	1	1
3790	GRMZM2G005622	Zm00001d035303	AT3G12350	OS12G0511000	21.51878578	23.19220054	17.93176604	25.57503985	0.032238117	0.499346343	0.297224652	16.38278031	20.10387658	24.7161482	21.27086685	0.739125836	1	0.80854605
3793	GRMZM2G005633	Zm00001d025753	AT1G56680	OS04G0493400	NA	NA	NA	NA	NA	NA	NA	6.315866644	2.320311186	0.813088495	0.375854516	0.269944237	0.000193416	0.993385985
3797	GRMZM2G005646	Zm00001d050121	AT4G22320	OS08G0338600	27.82121656	32.05462243	8.931470954	11.7365726	0.393595314	1.37E-10	0.890767146	12.14642689	10.86356675	11.74087234	10.37664969	0.882927144	1	1
3798	GRMZM2G005652	Zm00001d031534	AT2G19240	OS08G0518100	66.98132362	36.21922232	74.719627	37.30234055	0.000116027	0.930795848	1	81.12350043	50.10774228	70.89467792	47.26125795	0.140976015	1	1
3799	GRMZM2G005659	NA	NA	NA	0	5.612419476	0.125656366	2.720644413	3.22E-08	0.000983284	0.13291471	0.04084146	2.481840846	0.12336015	2.250329432	2.86E-10	1	0.901179058
3800	GRMZM2G005664	Zm00001d046205	AT5G09230	OS12G0179800	1.434072745	2.498371697	0.308728322	6.040069561	1.39E-15	4.18E-05	4.03E-05	0.312116097	3.473315021	0.290888203	2.535984059	2.54E-08	1	1
3802	GRMZM2G005680	Zm00001d015014	AT3G48820	OS02G0118400	1.905243991	2.806071986	3.874280332	6.098780826	0.449341811	0.00014157	0.931589751	5.450271308	6.043676516	2.861502964	5.135849315	0.019716788	1	0.680346912
3803	GRMZM2G005710	Zm00001d011035	AT1G19550	OS05G0116100	6.300120199	6.109189507	2.273223134	5.795546723	0.000180555	0.862612399	0.008967239	1.978542819	4.649621191	3.663028147	3.611209454	0.947617178	1	0.243100192
3805	GRMZM2G005732	Zm00001d022590	NA	NA	15.10572805	23.59904452	58.70189236	62.99920991	0.637285075	2.13E-11	0.517922684	46.59723346	59.09223278	48.00085367	53.22739259	0.485762205	1	1
3806	GRMZM2G005737	Zm00001d049712	AT2G02570	OS08G0109900	77.65147665	70.40855891	63.32257535	62.39282013	0.879321439	0.545264084	0.919663462	60.47296509	55.3857767	60.89807034	52.35406893	0.696671255	1	1
3808	GRMZM2G005753	Zm00001d041627	AT1G68370	OS01G0512100	41.35697136	38.90401602	33.02427195	29.85332212	0.474863341	0.11397369	0.908673994	38.01339661	30.92694247	29.25185155	25.98348885	0.787353682	1	1
3809	GRMZM2G005771	Zm00001d014883	AT3G02770	OS01G0722800	15.51355206	22.24478823	19.6638922	21.17359528	0.893659912	0.868133834	0.55051324	27.63504437	27.94069608	30.68535916	20.33708221	0.282660402	1	0.791449928
3810	GRMZM2G005788	Zm00001d039395	AT4G39880	OS03G0388366	8.530580315	15.29197738	6.508234784	15.65675449	0.003362448	0.906403066	0.947255832	13.40289401	14.33650843	11.0448135	13.68482376	0.327504669	1	0.997037621
3811	GRMZM2G005791	Zm00001d018339	AT2G24610	OS02G0789100	29.30092169	28.96274215	19.00313481	20.97004427	0.765163231	0.054129374	0.876725374	23.73402085	17.81445142	18.95650648	18.50919031	0.962664471	1	0.9384425
3818	GRMZM2G005840	Zm00001d031290	AT2G04240	OS08G0492500	17.73594545	15.65501291	16.41693748	9.699521138	0.007084015	0.015626123	0.426462411	18.76054477	15.7939589	27.95161159	15.07418514	0.011323169	1	0.674820199
3819	GRMZM2G005844	Zm00001d028128	AT1G19340	OS03G0198900	2.8702798	2.948684556	3.795214369	6.684315222	0.248118242	3.50E-05	0.649363345	4.771160433	4.560623699	3.948541239	4.006284529	0.92734901	1	1
3820	GRMZM2G005848	Zm00001d023583	AT3G19720	OS12G0178700	21.85339612	24.65501355	56.35076998	56.06043856	0.874357137	9.41E-09	0.817237265	57.0703023	53.75859687	38.88155179	48.4581142	0.225877902	1	0.883955727
3821	GRMZM2G005849	Zm00001d044646	NA	OS12G0225300	52.48301319	87.31299476	20.54348676	24.27497611	0.93261728	1.12E-18	0.224778123	31.31680199	28.85745238	19.66786632	21.06149059	0.761963987	1	1
3822	GRMZM2G005859	Zm00001d025860	AT2G35260	OS03G0100030	348.8978688	381.5103639	255.4788355	199.2090943	0.402024066	2.14E-06	0.563764908	272.0012624	256.682103	334.7005538	239.9279037	0.26556239	1	0.875822524
3823	GRMZM2G005865	Zm00001d025717	AT3G26000	OS04G0485800	15.22782	13.29198077	11.83626557	11.11472104	0.914963856	0.397759574	0.86842466	12.60048073	9.417121941	14.00086017	9.563222129	0.163810378	1	1
3824	GRMZM2G005869	Zm00001d047531	AT3G08720	OS03G0334000	11.23077742	15.00967548	29.06010046	25.06421381	0.570732724	0.000851668	0.311010024	19.76749137	21.04297379	24.81395719	21.47802607	0.718222367	1	0.936646281
3825	GRMZM2G005886	Zm00001d046363	AT4G33110	OS06G0574100	108.7799604	141.8142472	112.7867642	136.6610358	0.829076984	0.926543178	0.74931293	109.3265053	141.7673584	81.00458061	135.1034969	0.010060463	1	0.922189019
3826	GRMZM2G005887	Zm00001d031136	AT3G22460	OS12G0625000	250.0629975	222.8537771	291.5950094	280.1614006	0.681244598	0.106791127	0.967699307	311.733747	263.9546803	273.203968	273.7107661	0.81783787	1	0.982801331
3827	GRMZM2G005909	Zm00001d017540	AT4G38460	OS02G0668100	10.92640404	22.52114742	22.83952699	42.57001397	0.106119885	2.59E-05	0.349017324	33.16231932	31.94818381	19.35523876	29.35970971	0.001450152	1	0.368349629
3828	GRMZM2G005938	Zm00001d024248	AT3G59040	OS08G0191900	224.1531524	289.1095309	263.9596358	315.8536294	0.997806478	0.530549607	0.64319033	365.4245909	355.9402795	171.7866084	315.4696801	0.003569774	1	0.30456125
3829	GRMZM2G005939	Zm00001d025752	NA	NA	21.72945071	9.298059381	6.874378695	7.343745492	0.627723581	0.413780324	0.001372073	11.70976695	12.09542706	12.31140662	10.98995554	0.883380684	1	1
3830	GRMZM2G005947	Zm00001d023784	AT3G17900	OS03G0152800	27.72453047	51.44006975	34.93734712	57.77793653	0.021678723	0.451479882	0.791858395	32.89991268	58.89802288	33.26181383	49.59266713	0.057347259	1	0.972962305
3831	GRMZM2G005954	Zm00001d005813	AT1G17380	OS09G0439200	42.96487047	58.29828576	32.53846762	27.35360517	0.490869348	3.05E-07	0.181975883	35.75294643	26.41577875	31.43099264	27.24125221	0.774828539	1	1
3832	GRMZM2G005955	Zm00001d032170	NA	NA	8.918487097	12.47476465	5.797597335	7.731307947	0.559596855	0.006960692	0.924622314	5.762310812	8.871197089	4.027010072	7.795455498	0.006361097	1	0.979077395
3834	GRMZM2G005973	Zm00001d038084	AT3G63490	OS05G0388500	850.5999379	875.5245016	1051.296048	1005.847087	0.568465669	0.298654498	0.812708302	1177.112603	1057.955218	909.3244166	979.6605197	0.653224365	1	0.979077395
3836	GRMZM2G005980	Zm00001d008224	AT1G15480	OS01G0280400	8.032231223	11.68950839	7.497247932	14.74207802	0.028926483	0.1421404	0.864040566	11.58547059	11.35448968	8.982291213	13.96280171	0.061923959	0.9537099	0.707841488
3838	GRMZM2G005990	Zm00001d007318	AT2G16370	OS11G0484400	33.50195425	34.82735305	51.70610317	50.4524574	0.786673964	0.011549148	0.912969357	54.7518027	43.84052604	44.54477045	41.71688436	0.92588277	1	1
3839	GRMZM2G005991	Zm00001d034415	AT1G05450	NA	22.46342451	26.3975789	24.16974402	35.36170982	0.861314577	0.016143579	0.481431009	13.93082711	13.53603502	23.33949896	23.00689131	2.96E-06	0.000285088	0.221894664
3840	GRMZM2G005996	Zm00001d017539	NA	OS02G0668000	9.365858706	4.542399563	3.188582912	1.354869857	0.011903191	7.23E-07	0.972427978	3.804096782	1.963115213	3.602179779	1.131703819	0.000323976	0.863805293	0.790541175
3841	GRMZM2G005998	Zm00001d015367	AT2G39440	OS02G0168900	1.824745106	2.111972169	3.382480055	4.891291088	0.340301434	0.0001194	0.875096331	3.097499413	4.299917939	3.063572366	3.857575086	0.366684123	1	1
3842	GRMZM2G006006	Zm00001d051851	AT5G08400	OS02G0827600	59.93464303	82.83328258	75.05329536	104.3721385	0.290279184	0.12180829	0.929476919	78.49908362	105.0647068	61.76449563	87.54250998	0.072126681	1	1
3844	GRMZM2G006042	Zm00001d023659	AT5G62000	OS12G0479400	8.808343579	21.02358805	8.639563771	14.66605635	0.023662621	0.028013257	0.521091608	10.25582506	14.80945241	10.08711608	12.47393893	0.343921207	1	0.987456648
3845	GRMZM2G006047	Zm00001d034414	NA	NA	56.98297774	49.09203056	40.21337492	68.61012226	0.760766892	0.021489758	0.803525663	32.66506351	37.29163931	42.4516568	54.71977203	7.09E-08	0.003383379	0.206283763
3846	GRMZM2G006069	Zm00001d054011	AT5G42320	OS02G0119300	18.14762727	12.82917585	12.25982507	11.38315004	0.526377573	0.582161448	0.760272845	11.70965346	7.560277152	11.08118654	9.021857643	0.502525114	1	0.961123998
3847	GRMZM2G006071	Zm00001d018730	NA	OS07G0124600	15.42329734	9.712767207	8.174826461	9.000253955	0.847122954	0.689155205	0.383961619	9.974751798	7.137644293	7.268051759	7.238843036	0.909375504	1	0.864744997
3849	GRMZM2G006083	Zm00001d024251	AT5G10550	OS08G0192800	24.80423763	17.48084759	11.53024355	7.625524616	0.086466724	5.40E-07	0.997917002	12.85863357	8.369888549	13.34284257	5.855014728	0.000951583	1	0.771953001
3850	GRMZM2G006085	Zm00001d028773	AT3G06310	OS03G0295500	25.10706449	41.74500032	23.83936532	41.26823857	0.017495152	0.980196587	0.983955544	24.31495735	35.62318298	26.82847512	34.7388236	0.182420835	1	1
3851	GRMZM2G006107	Zm00001d015729	AT4G32420	NA	86.38958209	77.85319354	68.79849624	60.12553538	0.315858245	0.099294872	0.898222932	69.54676013	54.54319379	64.93344794	48.25273669	0.29750962	1	1
3853	GRMZM2G006117	Zm00001d021392	AT2G24170	OS09G0557800	88.41197779	53.00386003	45.31927888	43.72701229	0.565533151	0.277644768	0.280475398	48.12904911	36.62591513	40.19986557	33.96910715	0.656820552	1	1
3855	GRMZM2G006121	Zm00001d011585	AT2G33250	OS01G0680600	79.61810317	69.31745649	109.2469461	97.42691998	0.429497913	0.017312236	1	135.0135268	105.8832538	108.6343698	93.6003204	0.704536506	1	1
3856	GRMZM2G006130	Zm00001d044648	NA	OS11G0131900	129.1440317	94.78532976	174.7514762	150.0799275	0.174134888	0.001057606	0.939009992	211.1264035	139.1565417	145.3834288	136.930535	0.938315552	1	0.84047968
3857	GRMZM2G006144	Zm00001d015329	AT5G49555	OS12G0631800	5.063517946	10.79677099	13.06576627	18.71478411	0.425732747	0.000577263	0.193320635	14.6441576	17.39715159	12.15335851	14.28851064	0.427138075	1	1
3858	GRMZM2G006178	Zm00001d047534	AT4G19210	OS11G0546000	70.28931406	71.63563207	55.62097795	61.59000733	0.932384961	0.400321131	0.977182756	61.06869013	57.66230519	41.21887268	54.41723295	0.225991693	1	0.865671662
3860	GRMZM2G006206	Zm00001d023783	AT2G19240	OS08G0518100	14.49302651	0.374183952	24.66483395	0.66228187	6.66E-46	0.196980583	0.907566443	22.04509549	0.558198394	22.72563255	0.580218145	4.79E-35	1	1
3863	GRMZM2G006216	Zm00001d025751	AT2G43320	OS04G0492400	9.58298274	6.261248238	8.262594673	5.316682893	0.026592189	0.49094007	0.938656408	8.738044694	4.900866894	9.391606079	4.156033174	0.001687799	1	0.946261568
3864	GRMZM2G006219	Zm00001d051288	AT1G51270	OS02G0643000	4.522230372	3.474994255	2.158391955	1.804360805	0.596514668	0.010022958	0.982681396	3.115585156	3.678262523	2.568708772	2.578260809	0.921990951	1	0.998779551
3866	GRMZM2G006229	Zm00001d043009	AT4G28590	OS01G0829000	77.289361	19.00287968	104.1501173	53.38554169	2.55E-08	7.13E-14	0.074153867	128.1416137	33.97078475	80.23831174	33.10883264	2.83E-05	1	0.707317572
3867	GRMZM2G006234	Zm00001d054009	AT2G17670	OS02G0119700	2.430103855	1.334646774	0.737700416	0.832105045	0.995541774	0.221517648	0.543578785	2.172908406	0.960394633	1.57041285	0.918402254	0.400632185	1	0.961123998
3868	GRMZM2G006246	Zm00001d013976	AT3G02680	OS10G0487300	3.707932302	5.253021434	10.53040521	13.27276373	0.610307585	6.05E-08	0.809659633	10.28415658	10.24607711	8.970196601	10.49599374	0.441096739	1	0.979801375
3869	GRMZM2G006252	Zm00001d052495	NA	OS11G0149100	1.804249637	2.668051787	2.25969165	4.913786038	0.225130188	0.009444036	1	2.09401339	1.923423881	2.081016906	1.994559791	0.322978725	1	0.951872155
3870	GRMZM2G006277	Zm00001d042469	AT3G27340	OS01G0904300	1.322275221	2.699217294	1.480813425	2.457745537	0.29819311	0.805183176	0.845319795	2.15188777	2.203654194	2.094610962	1.909348894	0.974875263	1	1
3872	GRMZM2G006287	Zm00001d023781	AT1G22240	OS12G0493900	79.53055074	81.61220552	58.59984694	54.81064068	0.931348536	0.004867261	0.947025641	57.98531973	51.470041	53.02395943	60.76209994	0.537337434	0.997462854	0.932610161
3874	GRMZM2G006293	NA	NA	NA	13.11169728	4.816594262	13.80617298	5.502491519	5.46E-09	0.506306753	0.852825125	18.10452948	4.665224761	16.75482403	4.907222605	5.04E-06	1	1
3875	GRMZM2G006297	Zm00001d052111	AT5G35560	OS02G0777100	99.03815723	114.0983306	35.72646717	37.43870111	0.650441286	6.08E-15	1	35.99395345	49.14269367	40.19485628	37.1334765	0.977409775	1	0.752714618
3877	GRMZM2G006325	Zm00001d019370	NA	NA	0.512852443	3.409026736	0.797822302	4.838593811	9.98E-08	0.104991078	0.929338345	0.481412526	3.795652712	0.552275762	3.712294987	5.78E-09	1	1
3878	GRMZM2G006329	Zm00001d013589	NA	OS03G0666200	15.74731517	16.07511341	13.79205814	11.66198542	0.196819687	0.065863757	0.513404838	14.90714512	8.24199768	11.82345248	6.837243803	0.039881283	1	1
3879	GRMZM2G006341	Zm00001d047677	AT1G09170	OS03G0301800	3.547712922	5.881955771	4.986243549	8.339487082	0.433593576	0.082831327	0.765598377	3.610566637	4.909953608	3.37487656	4.322206793	0.172974582	1	1
3880	GRMZM2G006352	Zm00001d011614	NA	OS01G0685400	0.834490204	2.543136997	0.120243773	1.728837447	0.000154673	0.14813309	0.358569968	NA	NA	NA	NA	NA	NA	NA
3881	GRMZM2G006363	Zm00001d048737	NA	OS11G0644600	30.36792085	39.04268738	112.7620347	64.33749222	0.019280513	0.000860948	0.022485522	87.11141653	68.40478298	106.1338699	81.78362251	0.389454991	0.904574381	1
3883	GRMZM2G006370	Zm00001d028774	AT5G07140	OS03G0295600	22.27561146	27.01486991	11.94027157	11.94475794	0.598847923	2.89E-07	1	12.2226379	12.16666129	16.63198044	15.03977724	0.86109702	0.908599758	1
3884	GRMZM2G006377	Zm00001d038650	AT1G09850	OS05G0508300	110.1009346	98.13609623	84.23607904	86.5601892	0.853642627	0.446315873	0.723922939	102.2383717	97.15796909	84.76114407	72.38995353	0.699783177	1	1
3885	GRMZM2G006399	Zm00001d019370	NA	NA	0.391876613	2.957901449	1.330800389	5.277522835	1.56E-06	0.015943598	0.531263422	1.056990601	4.302116372	1.030458891	2.96664404	0.000284355	1	0.961894736
3887	GRMZM2G006416	Zm00001d021390	NA	OS09G0558000	20.69651436	20.62864062	9.778589956	9.553071306	0.816207557	3.06E-06	0.969768197	11.33162675	11.17132897	8.903040059	9.386963466	0.771750902	1	1
3889	GRMZM2G006428	Zm00001d025750	AT1G65430	OS04G0492100	43.53371826	39.04578499	39.40472743	35.22102011	0.540193016	0.62889469	0.997094284	39.37094083	33.73648217	34.53668264	29.26937203	0.659186332	1	1
3890	GRMZM2G006429	Zm00001d047679	AT1G09160	NA	2.791224967	2.232284197	5.855012924	5.930524542	0.636163556	3.55E-06	0.943864811	5.865626229	5.31101921	4.50868831	3.430314558	0.555936848	1	1
3892	GRMZM2G006450	Zm00001d011613	AT3G22450	OS10G0484400	1.993418141	2.986276762	1.833425853	1.641576996	0.627978379	0.026079617	0.412259103	3.364976412	0.826063235	5.525557928	1.222919273	3.91E-06	0.969173621	1
3893	GRMZM2G006452	Zm00001d042468	AT3G47460	OS01G0904400	1.282791871	2.520606205	2.513710679	3.472678163	0.716469633	0.195505242	0.532128976	4.32255313	2.428653404	2.598467376	2.63781041	0.956094651	1	0.725968321
3894	GRMZM2G006453	Zm00001d042567	NA	NA	32.08844051	36.63625043	26.33413192	27.66939137	0.770106249	0.106661163	0.99891305	25.28085808	30.69714992	28.08321451	24.31660933	0.724601039	1	0.802430595
3896	GRMZM2G006468	Zm00001d050043	AT1G19660	OS08G0357000	114.4927016	99.33147585	198.7099667	160.1410774	0.529093352	0.001153836	0.970929021	218.82755	159.539076	232.9110108	203.9537576	0.844094886	0.777390091	0.97294128
3898	GRMZM2G006474	Zm00001d013590	AT1G13980	OS03G0666100	20.6207391	16.12879932	15.49170873	15.03219818	0.836369921	0.795149657	0.73556612	15.39965997	13.8970901	14.55510561	12.24791648	0.677438782	1	1
3899	GRMZM2G006477	Zm00001d029020	AT2G20400	OS03G0329900	48.24870005	38.86098785	41.11520321	28.35768205	0.066204858	0.059233475	0.868933833	44.28007387	27.13211181	43.57851123	26.69294562	0.061379492	1	1
3900	GRMZM2G006480	Zm00001d048736	NA	OS11G0644800	162.9460623	70.00317777	29.83568903	14.3432075	0.002584759	1.31E-25	0.568601796	46.73762679	25.19821634	41.15684023	17.56021578	0.00024788	1	0.951618643
3901	GRMZM2G006493	Zm00001d023636	AT3G48440	OS12G0278800	20.83569443	23.2038886	25.33641653	23.19509621	0.741299557	0.927737345	0.782452657	28.16470975	23.27679451	27.50970967	18.84592183	0.190726149	1	0.964573653
3903	GRMZM2G006505	Zm00001d021883	NA	OS07G0574100	NA	NA	NA	NA	NA	NA	NA	1.198326072	0.507594297	1.380938593	0.731311476	0.162810107	1	0.997479767
3904	GRMZM2G006507	Zm00001d050633	NA	OS02G0297600	40.19783731	52.67727607	17.32242829	24.92907205	0.131304297	7.70E-07	0.913064667	23.6324228	24.27993874	20.24803607	22.23563344	0.665333121	1	1
3905	GRMZM2G006526	Zm00001d008380	AT5G61330	OS01G0526200	1.505393323	2.202886985	1.483519722	1.784708757	0.956389921	0.506087653	0.779137692	1.394426739	2.028294785	0.654188086	2.604937669	4.28E-05	1	0.357455058
3906	GRMZM2G006554	Zm00001d009364	AT2G40860	OS01G0541900	1.323508616	0.850466008	1.111963217	0.622246222	0.173658878	0.514748776	0.88166931	NA	NA	NA	NA	NA	NA	NA
3908	GRMZM2G006565	Zm00001d005688	AT1G10400	OS04G0305700	0.693532899	2.672226197	5.407096753	6.130351308	0.870788587	4.26E-05	0.010360538	5.646371975	6.631347932	5.456684881	5.546548764	0.8288592	1	1
3914	GRMZM2G006631	Zm00001d027987	AT5G65320	OS03G0188400	7.588302062	2.788001499	0.426265798	0.489526596	0.858963597	1.05E-07	0.198146971	NA	NA	NA	NA	NA	NA	NA
3915	GRMZM2G006644	NA	NA	NA	2.91945545	0.953519978	1.773303967	0.786887804	0.094703864	0.771484673	0.723540534	1.159219693	0.860908989	1.200000149	0.646566651	0.190147618	1	0.969379219
3917	GRMZM2G006661	Zm00001d010047	AT1G68910	OS05G0241000	13.81059557	11.94177722	9.223961495	10.94700333	0.685029693	0.733697433	0.583737119	11.69804317	10.75025136	9.123363661	7.848917122	0.73611352	1	1
3918	GRMZM2G006672	Zm00001d050965	AT1G32480	OS02G0595500	26.42286799	40.66586343	26.92818812	45.33242192	0.048898975	0.467926001	1	34.35399197	47.12355789	33.64517147	40.17565353	0.407557259	1	0.99136785
3919	GRMZM2G006673	Zm00001d027324	AT5G09860	OS03G0110400	35.28091985	29.5318186	23.32204166	22.71643111	0.631887943	0.116702975	0.940438012	29.36538276	21.70637577	22.97505504	19.54938029	0.677369314	1	1
3920	GRMZM2G006676	Zm00001d027988	NA	OS03G0188500	0.7727394	4.413080112	0.060121886	1.6422596	4.93E-07	6.83E-05	0.315041012	0.20478566	1.259017904	0.474838762	1.008410817	0.11848184	1	0.577510138
3921	GRMZM2G006678	Zm00001d005632	AT1G78590	OS09G0345700	0.422029989	2.485134221	0.551922164	2.500422403	0.001996153	0.963382667	0.766182761	1.503060883	2.705542119	0.452966853	2.144254906	2.01E-05	1	0.422474343
3922	GRMZM2G006704	Zm00001d030618	AT2G47380	OS12G0561000	36.69121826	49.79060154	46.15440598	62.08738872	0.502956699	0.136801753	0.86842466	42.35103639	46.00378192	41.11511956	48.29169285	0.42299311	1	1
3923	GRMZM2G006707	Zm00001d017126	NA	OS02G0601800	134.5634348	126.3103816	84.20843272	87.49858208	0.984356502	0.018170201	0.911907285	94.98635717	76.87882544	76.4776955	74.80287239	0.973595818	1	0.984499851
3924	GRMZM2G006714	Zm00001d047680	AT5G26920	NA	2.315418228	1.255145495	4.587624077	1.392365129	8.48E-06	0.785511367	0.3753964	2.651860503	0.916140093	3.170402793	0.624962204	9.03E-06	1	0.808998971
3926	GRMZM2G006721	Zm00001d048143	AT4G37630	OS03G0203800	1.467956151	1.685794179	1.535522718	1.243026395	0.264153775	0.34794612	0.472056787	1.291040927	1.097900329	1.181472606	0.766185454	0.550334751	1	1
3930	GRMZM2G006736	Zm00001d024507	AT1G64860	OS08G0163400	151.9085639	167.6082993	147.0067322	122.6563937	0.529723357	0.032346857	0.665980194	132.1512445	123.3363922	153.6235777	128.5688509	0.61818411	1	1
3931	GRMZM2G006745	Zm00001d010048	NA	NA	111.4776826	71.42850495	35.16875956	42.17553541	0.493447517	0.000479437	0.032566511	45.95609422	42.01995657	40.05753841	36.48556601	0.907820065	1	1
3932	GRMZM2G006752	Zm00001d020939	AT1G73730	OS09G0490200	43.27292968	46.55457359	23.07131228	21.58900692	0.811581558	4.64E-07	0.872530846	22.93040302	23.90404218	22.59605822	17.69913856	0.459360562	1	0.878668985
3933	GRMZM2G006753	NA	NA	NA	0.477010991	7.461972801	0.428972094	7.06882734	9.57E-17	0.875905915	0.993888137	0.202325231	5.883087055	0.417850678	4.733920961	2.18E-13	1	0.675258042
3936	GRMZM2G006763	Zm00001d042931	AT5G42450	OS01G0839400	0.186368532	1.546675657	0	1.459924584	2.59E-06	0.921473146	0.292092833	0.078644131	1.08440422	0	1.190512603	1.14E-08	1	0.648340444
3937	GRMZM2G006765	Zm00001d004855	AT5G09810	NA	18.86400515	26.01779228	22.44998263	33.65569788	0.097677225	0.123843801	0.938651089	15.82246658	23.86548053	17.87323882	29.90233918	0.016263391	0.922391576	1
3938	GRMZM2G006780	Zm00001d052993	NA	NA	3.621353872	3.117496574	4.587624077	4.082945359	0.618750909	0.278283449	0.987419323	4.54520715	4.296525069	5.296634821	3.193544259	0.126519394	1	0.772344316
3939	GRMZM2G006781	Zm00001d028010	AT5G11980	OS12G0538300	17.26772584	15.74157599	14.34456366	18.33789312	0.717707647	0.377922801	0.689986116	15.12849543	15.99222224	11.77045788	14.80693309	0.326365415	1	1
3940	GRMZM2G006790	Zm00001d046792	AT4G26470	OS06G0609600	38.73830113	32.59073022	50.82592525	55.93937258	0.978568707	0.00022681	0.691615095	47.75945311	45.54239389	39.11672895	48.31941432	0.310773373	1	0.919229694
3941	GRMZM2G006791	Zm00001d016802	AT1G77490	OS02G0553200	406.0004298	431.5901778	568.2690139	499.4405897	0.813136304	0.352428411	0.89358182	525.0767416	607.18521	488.356558	567.4549122	0.459886647	1	1
3942	GRMZM2G006806	Zm00001d041884	AT1G73820	OS12G0168200	18.98467765	23.63377952	23.96985092	25.36506028	0.979053794	0.64107255	0.757307771	27.87108007	27.86941077	24.86144761	25.1361203	0.836309025	1	1
3949	GRMZM2G006884	NA	NA	NA	32.77866399	3.641839879	28.27697636	3.184795855	5.89E-28	0.713045504	0.920595653	31.81216983	3.636206416	37.92282103	1.934024517	3.62E-33	0.400842234	0.204812629
3950	GRMZM2G006894	Zm00001d026490	NA	OS04G0656100	606.7692029	730.505441	195.3243594	120.4076898	0.017903772	1.26E-35	0.057224766	197.4785795	112.8550561	227.3603786	105.3211142	0.000830839	1	0.95028512
3951	GRMZM2G006937	Zm00001d015239	AT1G78480	NA	124.0720584	89.5182463	277.2347913	132.4184894	9.07E-08	0.006887009	0.109624517	267.8661143	166.8346175	199.9537167	125.7629528	0.059076832	1	1
3952	GRMZM2G006942	Zm00001d021828	AT1G10180	OS07G0568000	15.89500264	25.73398524	26.12495322	32.33396008	0.782730451	0.22901991	0.047770238	17.84750606	20.29166238	15.98396237	24.0871111	0.001470332	0.8170029	0.608911137
3953	GRMZM2G006943	Zm00001d020225	AT4G33090	OS09G0362500	1.300487368	3.268457965	2.677838558	4.940465808	0.018842265	0.053213076	0.82950905	3.149045331	5.276546797	3.914107107	3.478266743	0.81068922	0.926639836	0.485981515
3954	GRMZM2G006948	Zm00001d025668	AT5G56240	OS04G0471400	37.41934442	22.76818704	10.52499262	8.339037714	0.472646109	7.92E-10	0.518338334	14.73110657	11.13039193	11.75733837	7.874387092	0.173528219	1	1
3956	GRMZM2G006953	Zm00001d049826	AT1G27310	OS08G0532300	109.4885116	96.37950994	90.47347366	87.69035589	0.770751111	0.637002679	0.918921151	93.78827106	82.20143914	106.0627721	84.29329244	0.477852975	1	1
3957	GRMZM2G006964	Zm00001d002999	NA	OS04G0522500	110.5346472	77.51658027	8.965696591	5.065814937	0.071533638	3.82E-61	0.911664466	11.86202367	9.323161884	9.170200178	6.215985688	0.233659892	0.880915314	0.988455732
3958	GRMZM2G006965	Zm00001d019766	AT2G27950	NA	17.14187997	18.88416428	28.64253692	28.20474026	0.934143845	0.00842705	0.89877804	28.42958213	26.57108645	24.03197169	23.047769	0.979808799	1	1
3959	GRMZM2G006973	Zm00001d045499	NA	OS06G0128600	3.249546867	2.609466833	4.535621081	3.226790117	0.034038408	0.373332593	0.614474303	4.685211609	3.127699094	7.039450302	4.432995565	0.199278984	0.627088485	1
3960	GRMZM2G006977	Zm00001d028093	NA	OS03G0203700	266.7183752	447.4868735	10.43393475	10.85309523	0.819836956	9.65E-113	0.393544905	19.0638835	12.20516879	13.44059312	8.258247402	0.096066511	0.908195791	1
3963	GRMZM2G007012	Zm00001d049282	AT2G36750	OS05G0177500	169.7335347	63.45381405	85.32251887	37.86381368	2.37E-05	0.00078018	0.521607214	78.41904679	45.26145098	95.63246006	38.86899874	3.82E-05	1	0.788034887
3964	GRMZM2G007021	Zm00001d008932	AT2G30050	OS02G0135800	22.38312603	20.1368045	11.30328749	15.58899335	0.491727998	0.160183184	0.491790748	13.29834189	14.244003	13.46234243	13.50137813	0.892080054	1	1
3965	GRMZM2G007025	Zm00001d027325	AT5G08200	NA	11.79349577	6.574288275	8.084935311	3.679745979	0.001082953	0.005054596	0.858056603	6.629994082	5.446121389	10.059281	2.948110769	1.20E-06	0.39196475	0.051218035
3966	GRMZM2G007028	Zm00001d007489	AT2G23530	NA	0.65200337	0.597110229	0.674872233	3.248599516	0.032672795	2.20E-08	0.283741435	1.784936082	2.208332472	0.594338628	2.288686283	2.48E-05	1	0.136214129
3967	GRMZM2G007038	NA	NA	NA	852.6741693	731.5424414	935.5324419	801.7652013	0.460507373	0.532171614	0.998474436	959.3680992	852.33309	782.049961	813.4072005	0.798488314	1	1
3969	GRMZM2G007055	Zm00001d028565	AT3G55720	OS03G0267500	5.11669257	19.67167185	3.128461026	6.058745178	0.064174906	1.51E-12	0.050966327	2.034284247	11.17208722	1.807158958	5.980829413	2.33E-06	0.207966407	0.747422436
3970	GRMZM2G007057	Zm00001d008261	AT1G50490	OS01G0273100	0.240747408	1.284838991	0.183071956	1.73998408	0.001121241	0.387304776	0.947033127	0.119485591	1.087951861	0.114142294	1.37881027	2.47E-06	1	1
3971	GRMZM2G007060	Zm00001d006731	AT1G27760	OS07G0588000	15.02832267	29.82022073	15.27886751	16.1264589	0.973691805	0.000208652	0.04204118	19.52770053	15.47758394	15.47820277	11.97202402	0.408905025	1	1
3972	GRMZM2G007063	Zm00001d013074	AT3G54620	OS03G0796900	32.97098954	29.68513145	16.11728427	17.67823507	0.687609669	0.001540596	0.632425259	17.0803748	20.8303788	15.30931063	18.32936451	0.426433965	1	1
3974	GRMZM2G007080	Zm00001d028779	AT3G10110	OS03G0296300	18.70483836	12.35522349	7.466895309	9.743381869	0.48668175	0.228131564	0.080061805	10.54736148	8.418358011	10.23259071	8.775462119	0.739538302	1	1
3976	GRMZM2G007103	Zm00001d047262	AT2G19720	OS02G0255200	21.49263208	27.91044252	30.48949425	38.2917031	0.74919042	0.042615757	0.82950905	36.70731153	34.25426665	28.29285525	32.0884355	0.479456349	1	0.973994028
3977	GRMZM2G007120	Zm00001d025542	AT1G44790	OS04G0448600	50.17263767	46.02258728	53.61530533	51.88111934	0.984356502	0.461608091	0.893236513	58.30994548	51.64424643	66.21565422	56.91482401	0.920169703	1	1
3978	GRMZM2G007122	Zm00001d038995	AT1G78870	OS01G0673600	31.39734072	34.61227255	29.22693464	34.2116089	0.719295868	0.967133915	0.982725273	31.33058301	29.09739945	29.67168251	32.1790172	0.676343048	1	1
3979	GRMZM2G007130	Zm00001d028092	AT4G37630	OS03G0203800	2.142501169	1.805370202	2.647485935	1.68718596	0.088176695	0.859137099	0.644589686	2.154097314	2.426339901	2.19918561	1.132444637	0.202181902	0.138939968	0.486511204
3982	GRMZM2G007140	Zm00001d024258	NA	OS03G0860600	11.75401172	10.54101008	9.007830621	8.008979804	0.722202693	0.203541552	0.995496498	10.16680394	8.669102774	11.08106873	6.739283821	0.08218337	1	0.866563729
3983	GRMZM2G007146	Zm00001d030676	AT3G09470	NA	41.12738349	47.6069296	43.77080804	40.93658178	0.647084768	0.439955882	0.636808853	44.66589552	42.73048188	44.84522414	40.27844022	0.838161706	1	1
3984	GRMZM2G007151	Zm00001d009010	AT4G20260	OS01G0233000	47.09944436	5.846616835	33.38924914	5.786407651	1.05E-20	0.990154669	0.421760095	31.02639025	4.035330898	39.60572664	6.761436915	1.25E-14	0.184752286	0.932783584
3985	GRMZM2G007157	Zm00001d002319	AT4G19860	OS04G0615100	44.91139964	38.49441671	37.03349425	34.50944233	0.887067705	0.598969455	0.825906906	33.81351338	34.8731502	37.4135986	29.38994662	0.451527225	1	0.88108566
3986	GRMZM2G007160	Zm00001d042596	AT4G10030	OS01G0885600	162.9318014	129.7984355	166.9122306	81.65177659	9.08E-05	0.000605954	0.296308544	143.4169514	86.02645056	134.769734	115.5443036	0.720269635	0.573130706	0.846137174
3987	GRMZM2G007185	Zm00001d014361	AT1G05170	OS06G0679500	9.869620975	6.037223639	12.84963539	10.04005753	0.135711778	0.004509263	0.809483128	12.12526546	7.362528433	11.87327944	7.813056625	0.179490774	1	1
3988	GRMZM2G007188	Zm00001d028112	NA	OS03G0200800	22.73050212	18.26789563	23.16332637	22.60207013	0.904484334	0.175623237	0.570072588	23.46589849	25.51729842	18.65779265	19.91648735	0.73279207	1	1
3989	GRMZM2G007190	Zm00001d021488	AT1G70150	OS07G0481000	2.745334139	3.283595802	7.609372814	7.476816591	0.984493328	1.72E-05	0.863127229	6.613643419	7.369906085	5.961057212	6.579992526	0.676136864	1	1
3990	GRMZM2G007195	Zm00001d037934	AT2G47650	OS05G0363200	55.49672304	42.98648097	42.11445819	33.63195064	0.028778487	0.062798707	0.796925928	45.78730295	25.73133167	54.12869096	22.34969012	5.42E-05	1	0.873371588
3991	GRMZM2G007201	Zm00001d016787	AT1G72020	NA	15.68457007	19.49773994	9.538102411	15.88028868	0.093053629	0.281234146	0.757942008	11.84672303	11.94194253	12.66976176	12.82668288	0.860235373	1	1
3992	GRMZM2G007206	Zm00001d028780	AT2G20230	OS06G0731400	8.785229654	11.14732485	6.500115894	8.353657958	0.971961006	0.160263728	0.744586151	8.706757169	7.381255031	5.678503616	6.145741768	0.490787336	1	0.953366867
3993	GRMZM2G007229	Zm00001d025111	AT1G04140	OS02G0290300	60.18931414	60.24871742	29.93099278	30.53533359	0.979053794	7.30E-06	0.969665153	29.24965172	28.16426783	28.87121149	30.66877118	0.736528785	1	1
3994	GRMZM2G007236	Zm00001d008934	NA	NA	NA	NA	NA	NA	NA	NA	NA	1.34938977	0	0.749470586	0.109282652	0.004241646	0.501420652	0.313163165
3996	GRMZM2G007248	Zm00001d024272	AT1G13800	OS02G0644600	2.929504826	3.211267618	2.516416976	4.156760734	0.210939153	0.268645303	0.668693986	3.692898312	3.552041974	2.591745718	3.737382306	0.293902243	1	0.891169208
3997	GRMZM2G007249	Zm00001d020686	AT1G05010	OS09G0451000	264.5961008	307.9437229	9.079361052	6.968902313	0.636163556	9.06E-113	0.608099944	26.08878549	25.96368827	31.5866815	10.76055981	0.000480737	0.002455437	0.094514341
3999	GRMZM2G007256	Zm00001d002318	NA	NA	0.035239326	44.01993058	0.062828183	7.784060066	3.04E-23	1.59E-28	0.503627362	0.12252438	8.591225047	0.03310297	6.866358925	1.39E-27	1	0.953189578
4000	GRMZM2G007258	Zm00001d008262	AT3G20070	OS01G0138600	2.149031171	0.916729811	2.579245159	1.919386997	0.142924657	0.018157292	0.748089614	2.456916556	1.299724803	1.912341356	0.88213006	0.060533324	1	1
4001	GRMZM2G007260	Zm00001d013092	NA	NA	56.3994993	62.13355282	43.68303982	45.69426896	0.961202383	0.069292751	0.918209807	38.48235661	38.03030787	39.09711084	38.39335525	0.971582316	1	1
4002	GRMZM2G007276	Zm00001d010534	AT3G55380	OS05G0460200	45.92491105	59.86508708	54.22368687	73.16996578	0.269097555	0.171997979	1	51.2916907	61.03875762	51.83608634	59.32208905	0.516749449	1	1
4003	GRMZM2G007277	Zm00001d053017	AT1G22650	OS11G0175400	9.099710689	7.990336689	7.26217298	7.704377546	0.984373742	0.924308657	0.835592441	6.652498914	6.693185906	6.235671496	6.972325546	0.655689804	1	1
4004	GRMZM2G007283	Zm00001d005036	AT5G01020	OS11G0121400	53.86866478	40.37901245	45.0913666	42.61754086	0.402964138	0.662772353	0.836773885	46.98122853	43.78861148	41.85124082	32.20122467	0.443306482	1	0.960620717
4005	GRMZM2G007288	Zm00001d016164	AT1G17145	OS02G0244100	1.527181177	6.917251077	1.792248044	5.63120472	0.000147877	0.369668568	0.61927276	1.553199198	4.449570538	1.516436881	4.046010549	7.82E-05	1	1
4007	GRMZM2G007300	Zm00001d042929	AT3G55380	OS01G0839700	37.18729046	43.41284396	36.69595289	27.15132428	0.150988358	0.002954961	0.243170722	45.85187017	31.53196411	46.74103643	27.93289204	0.05482482	1	1
4008	GRMZM2G007306	Zm00001d050831	NA	NA	2.2152658	1.788694321	1.959082219	4.097032788	0.541010792	0.000773096	0.539399276	1.711791168	3.096991934	2.975129341	3.589468056	0.213237282	0.873624398	0.976815175
4009	GRMZM2G007324	Zm00001d006749	AT1G27690	OS07G0591100	4.94606674	4.237192203	1.349744466	1.427219183	0.975099682	8.37E-06	0.880358843	1.51391233	3.029396317	1.520555123	1.826743102	0.602184676	0.819212572	0.795375497
4011	GRMZM2G007339	Zm00001d043776	NA	OS01G0694200	18.41534187	19.14096886	25.6977312	26.06097503	0.992260256	0.055687017	0.997271933	28.16456556	21.01816652	26.19663349	19.64237576	0.359595762	1	1
4012	GRMZM2G007347	Zm00001d028111	AT3G49880	OS12G0406100	17.01039905	16.38884691	14.99178957	16.39649799	0.876142794	0.911994081	0.868469896	15.3072295	16.35435477	15.44988255	13.14405689	0.700696179	1	0.934086864
4013	GRMZM2G007369	Zm00001d033117	NA	NA	3.590989838	1.060890815	3.071045436	2.223295006	0.50133143	0.011332501	0.080517138	3.593086558	1.581510366	3.05317409	1.216448645	0.009862207	1	1
4014	GRMZM2G007372	Zm00001d015377	AT2G35130	OS02G0170000	86.52435526	128.209416	226.5512293	205.3174301	0.61965388	0.000644244	0.133025499	212.7582071	216.1798199	238.2785178	236.4859811	0.933554787	1	1
4015	GRMZM2G007381	Zm00001d031205	AT1G45050	OS12G0636800	35.92429471	34.58977293	32.45669536	30.69576131	0.718419173	0.574475413	0.972231406	32.36860314	26.60518648	37.15629421	26.8215032	0.267155341	1	0.995342544
4016	GRMZM2G007384	Zm00001d010294	AT2G26920	OS05G0409000	19.07074663	14.66914996	10.83584388	11.86352887	0.832853745	0.286061528	0.450226108	11.77483873	10.14165587	11.33564495	9.087298489	0.553288358	1	1
4017	GRMZM2G007385	Zm00001d016786	AT1G35620	OS02G0550300	3.575580319	8.82009486	4.73222452	9.750902155	0.008538796	0.521069476	0.725787151	7.477287756	11.14443929	4.812611127	7.826272627	0.049871891	1	1
4018	GRMZM2G007399	Zm00001d034137	NA	OS03G0763000	17.82915181	26.5200784	18.80053542	25.21551411	0.205653372	0.814563901	0.910017753	18.04728188	23.01890223	15.42452613	24.50523612	0.029719204	1	0.970327388
4019	GRMZM2G007404	Zm00001d009908	AT2G47650	OS05G0363200	11.30118729	9.37098954	5.584756115	6.596821535	0.461026948	0.024912252	0.936958661	4.077580963	4.600160259	4.393396363	6.332175149	0.185852807	0.639250815	0.968036192
4022	GRMZM2G007441	Zm00001d027518	AT2G47450	OS03G0131900	109.9268675	110.4122211	142.3166417	126.3833021	0.324990995	0.322414443	0.72049903	140.5224745	120.9274133	135.2901097	137.9614044	0.829659537	1	0.986460172
4023	GRMZM2G007453	Zm00001d002317	AT1G64810	OS04G0615500	56.74012494	36.38800219	77.16568027	51.56793145	0.017216252	0.031382456	0.972427978	84.81014909	44.38237917	64.49862807	41.47240496	0.087974323	1	0.977614988
4024	GRMZM2G007466	Zm00001d017167	AT2G31800	OS02G0608500	32.53003137	31.33885718	51.64773136	52.87269321	0.915355206	0.000271135	0.888034402	47.33509724	46.65684087	49.59924915	44.06642625	0.776713787	1	1
4025	GRMZM2G007475	Zm00001d047702	AT2G38480	OS03G0298300	4.727586786	4.414540751	11.51129947	7.165679178	0.001996153	0.013643146	0.201108613	12.1635761	6.454741857	11.55865471	5.180181677	0.005846074	1	1
4026	GRMZM2G007477	Zm00001d026489	NA	OS04G0655300	16.73023183	14.79541509	8.751688654	2.679574689	6.16E-07	2.68E-20	0.004000448	16.2275915	7.774249486	16.34693543	2.48677061	2.88E-13	0.000590707	0.031356277
4028	GRMZM2G007486	Zm00001d028109	AT5G67530	NA	47.1116481	52.72157048	17.79528449	17.58423484	0.901928595	2.95E-13	0.856985397	24.66498341	19.69588299	21.42686173	17.93399105	0.657158942	1	1
4029	GRMZM2G007488	Zm00001d050931	AT3G25230	NA	1.123928411	0.20778844	1.521991235	0.47129165	0.001753521	0.212158649	0.919729057	3.545883136	0.417196327	1.776069193	0.360254626	0.000296962	1	0.897891067
4030	GRMZM2G007489	Zm00001d036137	AT1G08510	OS02G0644700	65.21533733	62.14501087	25.13594007	33.20413346	0.449058465	2.66E-05	0.578135166	19.60154968	22.1737778	22.78796282	25.65026469	0.43108695	1	1
4031	GRMZM2G007514	Zm00001d047701	AT2G38440	OS03G0298700	15.77195603	16.51101208	19.58211994	17.59573869	0.03822707	0.659482237	0.291647426	13.17549623	12.70551208	11.69513436	13.56166771	0.161590008	1	0.814249774
4033	GRMZM2G007546	Zm00001d003774	AT4G03610	OS03G0642900	1.937355413	0.735130428	3.920870735	0.55361244	8.18E-08	0.604469832	0.371290524	3.377847324	0.444137275	3.098946499	0.345586879	4.07E-09	1	1
4034	GRMZM2G007555	Zm00001d030955	AT4G26560	OS12G0597000	4.189093933	4.531864487	8.562620746	6.005996006	0.058425987	0.175114669	0.294839354	5.175085548	5.06897625	7.0040348	5.212779672	0.425481139	1	0.94424821
4035	GRMZM2G007587	Zm00001d049632	AT1G22040	OS10G0363600	9.600737227	16.53850992	10.53040521	16.85707498	0.041446163	0.884776824	0.915239251	9.127501214	18.37723808	14.02615552	19.2213356	0.119416963	1	0.847979526
4036	GRMZM2G007590	Zm00001d047699	AT1G06960	OS03G0298800	16.15956402	16.46181961	11.65802285	15.67928674	0.56781795	0.867088988	0.781282241	14.16227061	16.32662839	10.61255352	16.22445381	0.053468133	1	0.916127846
4037	GRMZM2G007615	Zm00001d039988	NA	OS01G0132200	0.683963124	1.121662023	2.207688654	2.238698695	0.168646994	0.012886022	0.179245052	0.841931855	1.739941095	1.453575308	1.414341646	0.230813365	1	0.961397397
4038	GRMZM2G007628	NA	NA	NA	4.162313513	0.435691166	8.349779527	0.793143724	3.51E-17	0.172371085	1	8.088017996	1.08617804	7.021681251	0.757713589	1.06E-13	1	0.990274683
4039	GRMZM2G007630	Zm00001d011526	AT1G17160	OS01G0665400	2.470668932	6.971507792	2.169217142	3.690117864	0.549566338	0.001459562	0.159092247	2.342749694	4.132193495	1.412286317	5.139386563	3.06E-06	1	0.563757269
4041	GRMZM2G007647	Zm00001d017168	AT2G31810	OS02G0608550	16.09639376	18.28264743	20.0435676	19.99002334	0.365891969	0.49706443	0.494618657	13.33480396	12.35060339	12.25232823	19.1405995	0.005536526	0.299310213	0.440605296
4042	GRMZM2G007651	Zm00001d021881	AT3G03890	OS07G0573800	62.45301684	54.57468585	64.8163369	62.20009289	0.940938752	0.377214714	0.737049785	70.09856096	63.33954808	75.95292649	62.17799244	0.699026512	1	1
4043	GRMZM2G007659	Zm00001d042810	AT1G07270	OS01G0856000	1.718875459	0.634482574	2.42323617	0.376749899	8.39E-08	0.328618349	0.195034319	2.12179386	0.305988395	1.536977629	0.130887099	2.04E-06	1	0.953366867
4044	GRMZM2G007675	Zm00001d034941	AT4G27100	OS11G0587500	35.99534635	45.52399331	38.76387033	41.53533672	0.991278344	0.646765109	0.68567298	40.97378336	39.14822116	35.9763035	35.5175967	0.946278018	1	1
4045	GRMZM2G007680	Zm00001d023492	AT1G43770	OS12G0161500	1.029826385	4.085066456	1.15855362	4.61793113	2.64E-05	0.645620217	0.975605997	0.977189749	3.166838214	1.124318396	2.563318316	0.003728707	1	0.977714867
4046	GRMZM2G007681	Zm00001d031459	AT1G63020	OS04G0572600	5.944202313	8.044109411	7.896450762	9.971415047	0.435138878	0.226456113	0.969665153	7.548005744	9.271440638	5.662356609	8.0501552	0.148494434	1	1
4047	GRMZM2G007683	Zm00001d045160	NA	OS06G0174300	28.13076401	69.46845298	33.17003911	71.60765054	8.01E-06	0.776703517	0.909172757	32.91004217	72.61836541	38.15862085	71.97806998	0.001664267	1	0.978161879
4049	GRMZM2G007695	Zm00001d013076	AT3G09630	OS03G0796501	12.51660381	6.470344472	24.08622168	14.33624317	4.33E-05	8.00E-06	0.938800791	28.95601391	12.74846964	17.67209816	14.31869401	0.824777175	1	0.29086753
4053	GRMZM2G007715	Zm00001d007854	AT3G02090	OS03G0212700	1.156881759	1.751541837	0.808647489	1.691192386	0.080756242	0.926203208	0.79292503	0.779060027	1.440187187	0.907522826	1.119366431	0.634119909	1	0.928840104
4054	GRMZM2G007721	Zm00001d025003	AT3G07020	OS04G0131850	41.95387646	40.18725093	55.03350107	50.65407603	0.610679767	0.12466972	0.942826589	51.9576941	42.98878317	47.50189661	40.27539894	0.681250059	1	1
4055	GRMZM2G007729	Zm00001d052194	AT4G25200	OS02G0758000	858.2495293	202.4424229	6.773078999	15.48094342	0.008436139	1.80E-64	9.15E-16	27.20621169	18.35712277	7.74635055	18.35662075	1.66E-07	1	0.000590559
4056	GRMZM2G007734	Zm00001d049442	AT1G66500	OS08G0187700	6.38877395	4.479650588	4.24313054	5.41083292	0.546975458	0.356828732	0.227322296	4.253352841	4.458182327	3.305617137	4.762653433	0.160339152	1	0.924423799
4057	GRMZM2G007736	Zm00001d050069	NA	OS08G0445700	NA	NA	NA	NA	NA	NA	NA	1.78370277	1.402873157	0.557301082	1.383333191	0.032839587	1	0.376173343
4058	GRMZM2G007754	Zm00001d047049	NA	OS01G0800500	1.719027127	0.989288246	0.428972094	0.495390794	0.763225821	0.139684495	0.467700052	NA	NA	NA	NA	NA	NA	NA
4059	GRMZM2G007757	Zm00001d015816	AT2G04540	OS02G0196900	2.26468125	1.808742574	5.532753119	3.122910559	0.037799546	0.02958779	0.70245841	4.90091911	3.86862202	5.601101696	2.655136792	0.009190601	1	0.705638658
4060	GRMZM2G007791	Zm00001d002316	AT1G31280	OS04G0615700	247.9268731	107.2295983	5.833362551	9.929150246	0.036953951	4.54E-52	1.05E-06	11.13936342	7.74207709	4.984873618	7.048544132	0.166441042	1	0.40550465
4062	GRMZM2G007801	Zm00001d045191	NA	OS06G0168800	10.68789413	9.335814822	9.58739911	7.973765579	0.654521472	0.395933315	1	12.65837429	10.37724673	10.8579602	8.317080669	0.361470385	1	1
4063	GRMZM2G007810	Zm00001d013652	AT1G58030	OS03G0654400	30.41118272	29.00287253	45.61564243	36.5446366	0.111987384	0.230346168	0.605762343	65.87582092	34.91687758	47.50963058	25.56239516	0.010954494	1	1
4066	GRMZM2G007835	Zm00001d017169	NA	OS02G0608700	16.5928185	37.15063021	19.10926374	21.95804355	0.981610262	0.00122124	0.009801142	17.92253024	23.21712991	19.82196644	23.35351739	0.457598001	1	1
4067	GRMZM2G007848	Zm00001d011525	AT1G53510	OS01G0665200	76.25399007	89.08226156	73.61790562	80.45476972	0.987985173	0.634014396	0.837779597	70.86306649	83.68680047	60.49159021	74.59140607	0.291201186	1	1
4068	GRMZM2G007854	Zm00001d053515	AT2G31010	OS02G0241600	20.23283161	26.69525108	24.23798479	30.61413182	0.402381729	0.379155379	0.96045541	23.12885683	25.58869995	21.51198853	24.63694745	0.571508243	1	1
4069	GRMZM2G007867	Zm00001d013077	NA	OS03G0796400	2.008675992	2.545839397	2.513710679	2.404656537	0.746314046	0.860240033	0.66255535	2.578137228	2.122934851	2.941469085	2.485701516	0.770125305	1	1
4070	GRMZM2G007871	Zm00001d004119	AT1G79940	OS04G0307200	64.91034249	73.14950796	36.84055333	44.24171236	0.672004445	0.000826022	0.991117228	41.14648576	39.89664838	33.69155378	39.99103462	0.480030279	1	0.987456648
4071	GRMZM2G007885	Zm00001d006052	AT2G24420	OS09G0497700	4.65222759	9.729166602	2.948095367	7.678279539	0.059392582	0.26683038	0.751414415	2.060984588	3.656257166	2.64962334	4.082419693	0.000522499	0.287803141	0.811513408
4072	GRMZM2G007899	Zm00001d026187	AT3G60480	OS04G0549400	0.321397961	1.395132088	0.363437615	2.479255358	0.00015042	0.040738445	0.930805433	0.63624036	3.224652663	0.629454803	2.383080817	4.36E-05	1	1
4073	GRMZM2G007907	Zm00001d013093	AT5G35220	OS03G0792400	76.39124578	83.29902113	128.2417515	116.8982828	0.46667999	0.01646554	0.638338218	127.2547215	101.1793409	80.18040917	103.9802591	0.151083271	1	0.54645262
4074	GRMZM2G007909	Zm00001d021880	NA	OS07G0573700	3.112985253	0.510149963	3.811452149	0.336322529	1.07E-10	0.510019971	0.695993312	3.821353281	0.489741023	2.869389657	0.370590778	6.81E-08	1	1
4075	GRMZM2G007914	Zm00001d002315	AT1G16520	OS04G0616000	1.376683239	3.474994255	4.611980748	8.85217089	0.019117658	5.02E-07	0.657015562	5.250467311	9.143137684	5.011121729	6.536646682	0.292266748	1	0.889145866
4076	GRMZM2G007915	Zm00001d008256	AT5G19180	OS01G0271500	20.24571081	37.73925782	30.33348526	39.33594212	0.456718123	0.768465836	0.282837589	34.73201869	37.33578261	24.97072226	36.0569662	0.094251246	1	0.900500528
4077	GRMZM2G007922	Zm00001d047471	AT3G57300	NA	61.26539297	54.02282792	33.97481358	26.8841741	0.210939153	3.22E-06	0.877725296	36.87611491	27.0695021	23.94735236	26.22541583	0.67605902	1	0.783544651
4078	GRMZM2G007928	Zm00001d042867	NA	NA	1.041594005	0.773018918	2.106388959	0.974404413	0.267069209	0.454769657	0.966104054	15.7895436	5.710672764	7.182568879	1.594304398	2.21E-07	0.003466879	0.694529553
4079	GRMZM2G007933	Zm00001d036447	AT3G15351	OS06G0535333	12.70920356	8.94415295	11.78967517	11.49889909	0.843615863	0.146444772	0.553849227	10.73311867	11.13447925	10.37669911	9.353953774	0.902883362	1	0.997079337
4080	GRMZM2G007939	Zm00001d029983	AT4G17090	OS10G0565200	184.7124978	179.5393425	174.9496674	164.2214667	0.989056345	0.760873791	0.935723886	243.6102444	244.8058335	219.2783491	214.0442074	0.967450402	1	1
4083	GRMZM2G007957	Zm00001d045159	AT2G17570	OS06G0167400	9.846120126	28.63384062	5.625933925	17.5018132	1.20E-08	0.003061371	0.89358182	6.554896704	15.66440832	5.903977295	14.8706466	3.03E-05	1	1
4085	GRMZM2G007981	Zm00001d049630	AT1G51540	OS08G0128000	0.422632115	0.92068436	0.792409709	1.797321439	0.141876129	0.032767213	0.993030218	0.983698699	1.60953068	0.949585692	1.044025614	0.670643229	1	0.951545586
4091	GRMZM2G008058	Zm00001d007849	NA	OS07G0138100	27.36687044	32.99533328	37.55506379	38.48833549	0.912310147	0.312201999	0.7098727	36.85894739	33.4873952	32.14114128	29.82486102	0.930885634	1	1
4092	GRMZM2G008060	Zm00001d002314	AT1G56090	OS04G0616100	8.845962267	7.762280134	3.688502079	7.652855437	0.017998312	1	0.054311766	4.274156093	7.374429591	2.56961585	6.136666036	0.000218212	1	0.913023727
4093	GRMZM2G008061	Zm00001d018732	AT4G07990	OS07G0124800	10.44280931	15.87068695	11.87203079	13.32696731	0.772398246	0.403729578	0.570072588	14.42774586	14.5615086	13.33262796	14.32790754	0.713927165	1	1
4096	GRMZM2G008072	Zm00001d034085	NA	OS03G0759000	1.491099924	1.54214932	1.106550624	1.235445517	0.74867993	0.489033386	0.926411234	1.209177518	0.568686545	1.756468447	0.705375434	0.019932616	1	1
4097	GRMZM2G008093	Zm00001d037593	AT3G53760	OS05G0154500	5.34943678	6.882427304	8.841579804	10.21872889	0.979048489	0.023620481	0.761179391	7.66126677	7.503233485	6.087652356	7.950223026	0.247922345	1	0.934086864
4098	GRMZM2G008095	Zm00001d007053	NA	OS06G0300300	13.49644772	9.260752086	4.443023634	7.02660279	0.313339701	0.184735128	0.096762746	6.597516335	5.768446552	6.120256948	6.461305866	0.701782739	1	0.979801375
4099	GRMZM2G008106	Zm00001d052950	NA	OS12G0454600	14.80843377	13.09873563	10.22379983	12.39898435	0.55137381	0.647736261	1	8.851027532	12.37446006	7.830120202	11.12463099	0.133057532	1	1
4100	GRMZM2G008108	NA	NA	NA	43.78176881	8.721204911	52.87728019	12.41196561	7.30E-17	0.216930268	0.645258238	53.98688513	14.29215347	53.87923741	12.85736221	4.64E-11	1	1
4103	GRMZM2G008123	Zm00001d041049	AT1G66610	OS06G0311300	24.92036802	23.0111502	23.2522613	25.26396303	0.776872221	0.572241292	0.758758493	23.85759466	22.97606282	19.17803865	22.86761407	0.397899411	1	0.979557753
4104	GRMZM2G008152	Zm00001d045158	NA	NA	0.075564603	2.862020573	0.122950069	7.019805357	5.18E-19	7.83E-06	0.944912051	0.158444983	5.956607616	0.147245264	3.700232344	2.26E-14	0.811285011	0.985104413
4106	GRMZM2G008166	Zm00001d037170	AT1G45249	OS06G0211200	NA	NA	NA	NA	NA	NA	NA	0.394955737	1.523220034	0.421453003	0.796453092	0.183811295	0.758904735	0.851467951
4107	GRMZM2G008175	Zm00001d050609	NA	OS02G0469000	8.492966878	8.711207742	5.614525379	6.963239799	0.531505058	0.298838373	0.782484431	7.385469148	6.697543071	5.331676703	6.206331417	0.580277191	1	0.969263961
4110	GRMZM2G008202	Zm00001d035783	AT1G56210	OS05G0150733	NA	NA	NA	NA	NA	NA	NA	0.962393678	1.175715215	1.564980985	0.862855972	0.173594735	1	0.658001098
4111	GRMZM2G008209	Zm00001d024421	AT1G12350	OS08G0176100	4.416150068	6.134136804	14.82224909	6.905502019	0.000291664	0.610726349	0.001804627	14.90899368	9.180412012	14.33628145	8.103754619	0.028024013	1	1
4112	GRMZM2G008216	Zm00001d005459	AT5G28050	OS07G0245100	27.61660414	36.39117449	32.25892521	29.35079981	0.210456697	0.195073373	0.11425653	33.12367414	25.31701666	22.21789202	23.58118832	0.737614481	1	0.860854885
4113	GRMZM2G008226	Zm00001d032311	AT1G23870	OS05G0128900	5.607639885	10.99198154	6.43728771	6.212130587	0.984628567	0.001607514	0.097482462	19.7049538	12.43193121	13.43887511	9.708502229	0.424978973	1	1
4114	GRMZM2G008232	Zm00001d022489	NA	NA	35.40505869	66.73894471	39.46580553	70.43440479	0.021832356	0.756891431	0.772199402	47.16115341	65.90706509	41.45008233	63.25742583	0.045284983	1	1
4116	GRMZM2G008236	NA	NA	NA	NA	NA	NA	NA	NA	NA	NA	1.112447643	0.037159258	0.807789832	0	7.56E-06	1	0.910090454
4117	GRMZM2G008242	Zm00001d018325	NA	OS02G0787100	34.66282614	18.44013567	24.97839151	12.54813556	0.00189585	0.01975331	0.969665153	18.45362433	11.1645945	22.46593288	8.49183862	1.63E-05	1	0.578371366
4118	GRMZM2G008247	Zm00001d024037	NA	NA	677.1656384	1033.670229	729.457108	1063.103745	0.29109271	0.93592116	0.645039129	820.796052	892.0788629	346.0126614	935.7128051	2.64E-07	1	0.035202312
4119	GRMZM2G008250	Zm00001d031092	AT3G05690	OS12G0618600	1.310899069	2.683123591	0.795116005	1.379069843	0.610707042	0.01773968	0.757307771	1.075076345	1.213735269	1.161447775	0.872534726	0.619575661	1	0.951240628
4121	GRMZM2G008259	Zm00001d049007	AT1G14510	OS11G0244800	30.90603562	28.73064423	36.00388665	33.26731187	0.701106199	0.368112731	1	37.67972741	30.76587617	36.65017723	30.52705112	0.686156184	1	1
4122	GRMZM2G008263	Zm00001d019479	AT1G32900	OS07G0412100	370.2576714	322.1327881	351.0888423	298.848986	0.850666423	0.588219142	0.849194489	247.4402919	275.9510214	351.3511404	387.3697981	0.464484104	0.36430347	1
4124	GRMZM2G008273	Zm00001d049652	AT5G14250	OS08G0119000	27.8953961	30.13842024	32.5574117	37.80704393	0.896035323	0.129115691	0.999339369	40.07625987	34.4575313	29.90356727	31.64592784	0.719605859	1	0.969263961
4126	GRMZM2G008287	Zm00001d026614	AT3G20020	OS04G0677066	6.093495999	9.202693667	14.26820399	9.685471446	0.001395951	0.999256198	0.000898324	13.0696773	6.496797964	11.65626728	7.567897882	0.233464537	1	0.874089279
4127	GRMZM2G008290	Zm00001d032873	AT2G28090	NA	26.34829173	34.83688799	19.05726074	21.82880623	0.94345057	0.002462133	0.663335823	20.98955898	21.01702028	23.91805921	17.02337421	0.256526352	1	0.83608841
4129	GRMZM2G008309	Zm00001d021791	AT1G11210	OS07G0563400	6.439569917	7.603651266	3.63108649	4.773332798	0.575078031	0.023277874	0.965313291	4.911770556	5.919294545	4.366907834	4.763448626	0.727612333	1	1
4133	GRMZM2G008327	Zm00001d027373	NA	OS03G0118400	5.364811906	11.36763652	4.314077613	8.693551993	0.126554199	0.102467225	0.597988694	4.827774196	8.274490229	3.012516679	6.634469714	0.000796876	1	0.937830238
4135	GRMZM2G008353	Zm00001d037205	AT1G35140	OS06G0220000	0.914538631	1.462933935	1.103844327	2.482769218	0.053125864	0.050764618	0.798391991	1.524185416	2.17735643	2.38191438	3.151733581	0.280882042	0.691331897	1
4136	GRMZM2G008356	Zm00001d021790	AT4G21550	OS07G0563350	45.21801551	47.4053282	24.00890579	35.33199962	0.15426845	0.068413816	0.561427916	29.60970898	31.85399649	21.79236909	25.4880981	0.539587112	1	1
4137	GRMZM2G008359	Zm00001d046902	NA	NA	1.135304563	0	1.1747914	0	2.14E-07	1	1	1.420074256	0	1.634015374	0.047074417	4.84E-08	1	0.87415979
4139	GRMZM2G008369	Zm00001d048614	AT1G07615	OS11G0704300	1.823751512	4.145607414	1.535522718	7.63784347	1.04E-07	0.000736704	0.305766218	2.480070144	7.831419792	1.610646177	5.540902375	4.24E-06	1	1
4143	GRMZM2G008410	Zm00001d051881	AT5G04430	OS02G0822300	42.14833107	48.49947161	33.72679051	49.65911537	0.29483389	0.883447527	0.86539256	39.30755572	40.28008989	31.71898654	38.61510505	0.341521031	1	0.998492195
4144	GRMZM2G008425	Zm00001d046348	AT5G26040	OS06G0571100	15.51800675	20.92592849	22.80105548	27.07482169	0.454919635	0.104640407	0.919170123	25.65512405	26.63448063	22.40595238	25.77728542	0.512426772	1	1
4146	GRMZM2G008444	Zm00001d007164	AT2G38370	OS07G0677900	0.717758398	1.059056487	0.729581526	1.09021405	0.766562776	0.962933467	0.927701335	NA	NA	NA	NA	NA	NA	NA
4147	GRMZM2G008456	Zm00001d037159	NA	OS05G0597200	37.2653763	36.31398213	32.54929281	30.58158785	0.566723179	0.353907646	0.899705376	42.50895762	34.97566694	34.41238249	27.60340101	0.503911366	1	1
4148	GRMZM2G008464	Zm00001d009803	AT5G47890	OS04G0310500	15.15835953	20.69471844	19.16667933	28.05467572	0.262147927	0.044687446	0.987833369	23.16764532	28.21913812	22.63048175	26.08435401	0.526400891	1	1
4149	GRMZM2G008468	Zm00001d022026	AT3G03180	OS07G0593400	2.769407971	3.747948175	0.120243773	0.213182645	0.738723789	1.34E-15	0.959572995	NA	NA	NA	NA	NA	NA	NA
4151	GRMZM2G008482	Zm00001d049651	AT1G25440	OS08G0119700	2.312769924	4.868236372	2.213101248	2.838210981	0.814540516	0.018121653	0.339061134	2.481805225	3.862400062	2.047931476	3.61307374	0.051060629	1	1
4152	GRMZM2G008490	Zm00001d028915	AT3G15095	OS06G0352900	19.52897514	16.77681565	13.77369742	15.44874179	0.917424746	0.719469987	0.716702693	17.48300241	15.28022013	12.06414376	13.44289847	0.427789195	1	0.908830676
4153	GRMZM2G008497	Zm00001d050526	AT2G31660	OS02G0474700	34.42772192	37.02787917	39.91218213	49.26854858	0.502583641	0.054206891	0.865156655	46.16349069	43.64952643	39.32268677	40.01518523	0.814330801	1	1
4154	GRMZM2G008501	Zm00001d029023	AT2G38650	OS03G0330000	15.50494745	10.70862461	15.9450375	12.84204055	0.175778151	0.270087895	0.922969943	14.48147402	10.62855528	10.23219261	9.624995029	0.967707052	1	0.932610161
4155	GRMZM2G008507	Zm00001d048979	AT4G10120	OS11G0236100	69.52681034	38.77096384	37.74896094	15.13419093	4.66E-06	4.65E-10	0.717636969	43.02001217	30.21459399	64.03813087	22.52012846	8.82E-06	1	0.347827493
4156	GRMZM2G008513	Zm00001d039526	AT2G19400	OS01G0186700	35.88809619	40.44716548	27.96379167	22.99526649	0.244536868	0.000284091	0.402869833	32.33764648	19.68204071	24.28300928	19.36475598	0.475319939	1	0.937869115
4158	GRMZM2G008528	Zm00001d021740	NA	OS07G0554100	3.809826867	2.315740026	5.513809042	3.001919327	0.026907613	0.31147624	0.966165806	5.116011357	2.236726128	5.782387776	4.04494061	0.330373508	0.152381352	0.783658006
4160	GRMZM2G008556	Zm00001d037291	AT1G14840	OS06G0251700	14.21829777	17.32322827	14.68035495	17.39760251	0.881662164	0.931328893	0.870837891	15.54584591	15.18853675	13.57889125	13.51859661	0.939959779	1	1
4161	GRMZM2G008558	Zm00001d037158	NA	NA	6.934398931	4.531644626	3.295295201	3.186362746	0.816499191	0.134322669	0.63549267	5.26852575	3.84291521	4.657538079	2.821830012	0.122761696	1	0.987516067
4165	GRMZM2G008607	Zm00001d032781	AT1G07040	OS10G0463800	6.238937128	5.794688831	3.136579916	4.285914605	0.671622318	0.167056017	0.74060461	6.73312901	5.337369204	3.316000028	4.360068527	0.368645178	1	0.761936899
4166	GRMZM2G008611	Zm00001d026528	AT1G17370	OS11G0620100	61.65058337	16.02645786	57.44108282	14.11778399	2.65E-17	0.597914858	0.954527003	62.34519826	18.74543895	65.4318359	12.51509221	1.60E-14	0.819212572	0.608911137
4167	GRMZM2G008622	Zm00001d026618	AT5G23390	OS04G0677400	2.010359844	4.370225563	3.759449153	4.087885019	0.729445476	0.810253707	0.055713255	2.95576607	2.11766466	1.739530024	2.116126302	0.49952318	1	0.836623954
4168	GRMZM2G008623	Zm00001d007038	AT2G27020	OS01G0811100	22.2529136	23.74311773	21.43873575	30.43033076	0.147496432	0.1107928	0.575926397	27.80097734	27.72896092	23.34657386	26.0701216	0.587234293	1	1
4170	GRMZM2G008638	Zm00001d048147	AT1G28490	OS01G0963300	49.26147866	57.11394744	12.96504993	14.58797227	0.556600945	6.47E-20	0.974469061	12.40832469	12.96233847	13.60279175	13.01607328	0.987249053	1	1
4171	GRMZM2G008642	Zm00001d037659	AT3G01550	NA	0.917578403	1.305249561	2.030029292	2.059045147	0.90493804	0.113988479	0.708633746	2.398387225	3.066825416	3.388669666	1.746795943	0.066885814	0.718470074	0.28943456
4172	GRMZM2G008647	Zm00001d015747	AT2G47470	OS05G0156300	5.592621834	26.06339448	8.377425852	39.90345166	5.64E-17	0.007319455	0.962374252	9.22368623	30.465752	8.428802107	29.69594273	5.77E-10	1	1
4173	GRMZM2G008649	Zm00001d004568	NA	OS11G0164100	25.22990498	31.7391555	27.59610818	38.26768445	0.248304679	0.238219997	0.957909141	36.09435596	37.00685365	28.90799474	33.86047564	0.393438947	1	1
4177	GRMZM2G008663	Zm00001d032336	AT5G46400	OS08G0379000	3.242566406	4.35663616	3.379773758	4.100687741	0.67773536	0.892912173	0.942826589	3.423505744	4.210754106	1.83373932	4.671193124	0.001288565	1	0.574027907
4178	GRMZM2G008665	Zm00001d022021	AT4G33925	OS07G0593200	NA	NA	NA	NA	NA	NA	NA	1.281744072	0.94975171	1.167579222	0.463807468	0.048633136	0.819314511	0.825569012
4179	GRMZM2G008687	Zm00001d021739	AT1G11380	NA	39.82858593	39.92237304	67.51603633	60.13457318	0.581185243	0.005150241	0.87270546	54.91406584	42.27300327	60.06473995	44.78279692	0.408976791	1	1
4182	GRMZM2G008710	Zm00001d027374	AT1G16560	OS10G0524100	4.819431976	5.053647848	3.494604937	6.035518677	0.045299708	0.369584058	0.332026371	3.749365087	4.474801464	3.070868849	4.080227131	0.41473653	1	1
4184	GRMZM2G008714	Zm00001d026619	AT5G08570	OS04G0677500	12.79565946	25.01054483	11.37694086	15.53341292	0.518914662	0.002919219	0.236406832	10.60559684	12.85791628	14.47775829	11.56688754	0.561827036	1	0.744391253
4185	GRMZM2G008715	Zm00001d018419	AT2G37195	OS02G0805700	5.211759048	6.148758497	4.606568154	5.376952351	0.816207557	0.615871845	0.97456206	5.774826944	4.810314152	4.699176861	4.332184778	0.99025834	1	1
4187	GRMZM2G008728	Zm00001d018418	AT4G21580	OS02G0805600	39.20239399	51.13631362	48.89894573	58.65118634	0.888061747	0.382152652	0.690978728	77.10313105	61.8800532	41.7382025	50.67743602	0.347277158	1	0.728795747
4188	GRMZM2G008730	Zm00001d026523	NA	NA	51.59806929	35.063981	61.77468787	57.88007332	0.916647794	0.000904806	0.312205267	58.20620429	52.10216526	80.53095602	68.543821	0.61361751	0.761564871	1
4190	GRMZM2G008748	Zm00001d050920	AT1G18540	NA	52.2734574	56.73491049	71.75778966	88.89295226	0.998083623	0.001183223	0.932641163	91.25086461	79.31047969	63.78637326	81.73470003	0.166564615	1	0.69447876
4191	GRMZM2G008751	Zm00001d048146	AT3G03990	OS03G0203200	38.73346023	54.17299541	11.00055512	10.81223589	0.784578367	2.28E-25	0.38329587	16.58709771	12.57187609	10.98638704	12.33246913	0.541770929	1	0.793438824
4193	GRMZM2G008765	Zm00001d007770	AT5G62640	OS07G0192900	39.44094809	40.94949587	27.46445586	35.38924484	0.58907445	0.453336546	0.842418484	34.74898121	31.71953633	28.2085374	28.39255924	0.866266793	1	1
4194	GRMZM2G008773	Zm00001d027375	AT3G52790	NA	3.950515229	9.283964223	2.166510845	1.718223628	0.80802538	3.10E-15	0.064836577	2.957685032	3.394382026	0.983204579	1.311720947	0.534004646	0.059752338	1
4196	GRMZM2G008789	Zm00001d031568	NA	NA	NA	NA	NA	NA	NA	NA	NA	2.917455434	0.148637032	2.76758455	0.109282652	1.56E-11	1	1
4197	GRMZM2G008792	Zm00001d002989	NA	OS04G0523500	NA	NA	NA	NA	NA	NA	NA	1.391354449	0.947168365	2.510905443	0.664030827	0.001127922	1	0.502362191
4201	GRMZM2G008854	Zm00001d007554	AT3G63320	OS11G0586001	NA	NA	NA	NA	NA	NA	NA	0.629006062	0.184292311	1.023254241	0.301445843	0.023798652	1	1
4202	GRMZM2G008859	Zm00001d053716	AT2G15290	OS02G0187600	19.82918283	15.04831977	24.5629509	20.05093516	0.053150647	0.069684007	0.921915789	36.75708267	20.61915711	25.29861509	17.14420075	0.144009902	1	0.993385985
4203	GRMZM2G008862	Zm00001d007769	AT1G18950	OS07G0193600	30.18795454	25.33565701	22.30325925	18.04774392	0.442249413	0.044678424	1	22.82466687	15.52690262	21.52176367	15.78438898	0.301856627	1	1
4206	GRMZM2G008892	Zm00001d002993	AT2G01918	OS04G0523000	27.99337003	36.87074286	52.7927535	47.04120101	0.094649371	0.074261329	0.05081482	55.31552386	52.36005158	43.01596561	60.19042542	0.113601884	1	0.793438824
4207	GRMZM2G008898	Zm00001d007768	AT1G59640	OS07G0193800	0.226693809	2.067789046	0.428972094	1.108448997	0.580765707	0.047799329	0.088005776	NA	NA	NA	NA	NA	NA	NA
4209	GRMZM2G008919	Zm00001d007767	NA	OS07G0194000	84.86385021	70.07840229	56.63763743	53.42651633	0.386216203	0.074884461	0.980441329	56.45042559	43.95830114	53.39196992	45.43115154	0.676325848	1	1
4210	GRMZM2G008923	Zm00001d045364	AT5G20290	OS04G0349500	1.232686162	0.775205173	0.975481664	1.970860159	0.245152578	0.002797845	0.192237642	1.260472553	1.374583002	0.99417768	1.546435634	0.265512684	1	0.977714867
4212	GRMZM2G008972	Zm00001d014043	AT3G07090	OS10G0472400	0.562145368	3.32228633	0.303315728	2.726799492	2.39E-07	0.494843411	0.784880342	0.312694457	2.217150304	0.160065445	2.488718317	2.44E-10	1	0.867185229
4213	GRMZM2G008994	NA	NA	NA	1.230008716	0	1.095725437	0.043751192	2.53E-05	0.315658038	0.573403514	1.796616773	0	1.528349983	0	1.72E-09	1	1
4215	GRMZM2G009014	Zm00001d027588	NA	OS03G0138400	44.79589739	29.88573444	31.49532854	24.7283955	0.153593003	0.306036578	0.861524539	37.66831532	22.90335178	33.73533203	22.07387484	0.140158488	1	1
4216	GRMZM2G009019	Zm00001d050790	AT1G67590	NA	1.473766753	2.024792041	2.877148294	5.763483676	0.023226208	1.76E-06	0.760667304	4.289530524	4.210316965	2.432661644	3.085934568	0.079025292	1	0.795836122
4217	GRMZM2G009021	Zm00001d022400	AT3G54480	OS07G0659700	32.62211636	21.53665929	35.88634918	24.33476716	0.046692382	0.499588013	0.963595254	31.87431631	21.24567371	32.83492418	20.82595082	0.105830175	1	1
4219	GRMZM2G009030	Zm00001d020309	AT1G74030	OS09G0375000	2.993693276	5.651406288	6.240100913	8.06592544	0.82600224	0.055337165	0.302536729	4.606671374	6.516373788	3.37389519	5.933509296	0.029883001	1	1
4221	GRMZM2G009045	Zm00001d020702	NA	OS09G0454600	34.16150652	36.6216154	0.303315728	0.589149098	0.536519996	1.08E-74	0.766980318	4.825331482	1.697294034	1.520404381	0.530813371	0.014386753	0.059308412	1
4222	GRMZM2G009048	Zm00001d023713	AT5G64040	OS12G0189400	73.02379967	81.81277884	118.8279764	134.3872979	0.56024758	0.000834078	0.964757729	112.9718925	125.2762029	166.3865974	168.3566363	0.957387459	0.627279138	1
4223	GRMZM2G009060	Zm00001d028984	AT3G04030	OS03G0325500	51.25925951	32.95765254	31.379914	17.99831857	0.006544347	0.000186128	0.961734446	23.81529631	15.44552853	18.44696869	15.37621121	0.749527624	1	0.937830238
4225	GRMZM2G009070	Zm00001d047128	AT1G63680	OS10G0548900	90.99234479	111.0195803	110.2807996	120.5879521	0.64941736	0.548755791	0.499015954	137.4496581	111.1103088	74.58719661	109.9925443	0.030703488	1	0.320980282
4228	GRMZM2G009091	Zm00001d020541	NA	OS09G0469900	23.15147498	33.20704412	32.21620782	43.91196538	0.224385003	0.065865744	0.931353647	35.40172542	38.9589285	32.28673158	34.74502235	0.630572967	1	1
4234	GRMZM2G009125	Zm00001d003483	AT1G22340	OS04G0451200	0.266416959	1.527077516	0.491800277	1.106049713	0.201135553	0.344781129	0.447493315	0.487490103	0.705061605	0.638672658	0.854795803	0.502398703	1	1
4235	GRMZM2G009136	Zm00001d005713	AT1G68090	OS09G0394900	33.01392944	41.459677	29.3114132	36.92342547	0.655788725	0.564003598	0.921915789	28.58043184	33.07595652	26.46379839	30.28359692	0.51154787	1	1
4238	GRMZM2G009144	Zm00001d021654	AT3G21710	OS07G0524000	12.93348432	14.05248586	6.338694312	7.770030282	0.906774329	0.001020062	0.869308485	7.389343378	6.804933521	6.434289315	6.21834053	0.974807438	1	1
4240	GRMZM2G009163	Zm00001d000391	AT2G33700	OS10G0541200	20.45278547	20.08042756	16.04421426	15.00575165	0.646407579	0.085454931	0.925897827	13.42100367	12.22189143	12.86073546	11.31306476	0.839019004	1	1
4241	GRMZM2G009166	Zm00001d020703	AT5G35370	OS09G0454900	NA	NA	NA	NA	NA	NA	NA	0.98887044	0.111477774	0.617482791	0.07347653	0.007310349	1	1
4242	GRMZM2G009188	Zm00001d007345	NA	OS11G0499600	174.2217679	377.8024609	242.6730842	386.9146985	0.858634649	0.917861325	0.002815397	187.1677985	302.7780297	139.0277539	302.1585682	2.53E-07	1	0.741534997
4243	GRMZM2G009189	Zm00001d025099	NA	OS04G0282400	0.563980889	0.894132986	1.478107129	2.623311656	0.017402229	7.40E-05	0.801502496	1.28955673	0.70764495	1.76938046	3.86875996	0.00814201	1.64E-06	0.092250454
4244	GRMZM2G009196	Zm00001d023863	AT2G20690	OS12G0541000	20.14531928	24.21950812	29.86450208	31.26158925	0.387471445	0.071634586	0.471228286	28.31950349	29.55423392	27.28232457	33.07169922	0.097062752	0.964114168	0.883955727
4246	GRMZM2G009208	Zm00001d002812	NA	OS04G0539100	0.659497825	1.525759333	2.461707683	3.761142232	0.487656604	0.000163536	0.546856842	4.129491252	3.762748078	3.887393543	2.70426682	0.363648092	1	0.932610161
4248	GRMZM2G009223	Zm00001d021653	NA	OS07G0523400	140.2549306	212.5972945	165.3854101	151.5053086	0.895423236	0.039507692	0.17346961	132.6055654	155.3752961	351.0025858	131.7746819	0.000169704	1	0.008697732
4249	GRMZM2G009232	Zm00001d029183	AT1G66540	OS02G0503700	45.87667454	71.39397296	75.58197943	89.91134849	0.256333458	0.15302488	0.743851855	92.86958053	148.487716	59.35939486	104.9229768	0.004784122	0.984803774	1
4250	GRMZM2G009253	Zm00001d028981	AT4G26410	OS03G0324800	40.93680149	81.41176235	38.74763255	71.00991891	0.012253023	0.471160257	0.726117534	40.71235664	65.56661892	33.09630114	59.96367127	0.004186969	1	1
4251	GRMZM2G009265	Zm00001d022401	AT4G27880	OS07G0659800	4.244437261	5.279946497	1.724007267	2.069117453	0.694312756	3.16E-05	1	1.591978101	2.171495285	1.610812303	1.943153779	0.575375937	1	1
4253	GRMZM2G009282	Zm00001d039994	AT1G68560	OS01G0130400	10.92421145	23.47902779	25.87809686	30.22661005	0.985263508	0.155194337	0.012048427	23.79098407	25.22849506	20.83274336	23.18616677	0.492970538	1	1
4255	GRMZM2G009320	Zm00001d022107	AT2G04039	NA	489.1978733	368.4265913	561.6641463	316.5079529	0.003501863	0.278270641	0.74931293	515.416084	420.8687785	688.3920361	497.5150714	0.256227059	1	1
4256	GRMZM2G009323	Zm00001d026472	AT3G19480	OS04G0650800	29.89359685	41.22585234	36.21556116	46.49841866	0.827677142	0.454691532	0.639374838	39.05457801	40.98792624	33.16222942	37.42958059	0.558760018	1	1
4257	GRMZM2G009326	Zm00001d027976	AT1G28200	OS03G0187600	87.47940759	74.59446861	28.28334518	32.97757754	0.559384023	3.09E-08	0.430112949	31.18244801	30.74235315	28.73596422	28.34265935	0.937564301	1	1
4258	GRMZM2G009335	Zm00001d046378	NA	NA	244.2956423	256.1609211	316.2353724	348.8725086	0.782596286	0.030264649	0.950360806	306.4724789	323.6171474	301.4217941	283.072094	0.976254388	1	0.995296395
4259	GRMZM2G009344	Zm00001d005935	AT1G28220	OS09G0467400	17.03622553	13.33002309	20.99798224	15.26861853	0.439021111	0.507930603	0.92710321	26.89818353	20.44152486	29.59183749	22.30142705	0.398894545	1	1
4260	GRMZM2G009346	Zm00001d025144	AT1G79940	OS04G0307200	23.07990935	29.6249857	15.67748699	20.88401663	0.4795742	0.036184391	0.97294496	19.87378477	22.70134536	17.84764461	19.98234158	0.614716217	1	1
4262	GRMZM2G009353	Zm00001d024300	AT1G31120	NA	30.04163184	55.19297088	23.0057778	47.46538048	0.00040427	0.366297465	0.932317155	18.69434638	34.78863459	18.0995011	33.83024161	0.001135433	1	1
4264	GRMZM2G009365	Zm00001d015131	NA	OS02G0130600	9.063267816	6.819919952	7.486422745	17.84592994	0.000181079	1.50E-08	0.00106094	4.947550369	19.31005569	6.366834951	12.69554721	3.58E-06	0.873624398	0.545702106
4265	GRMZM2G009368	Zm00001d033625	AT5G03280	NA	2.708978694	3.226109171	6.604121886	5.559929721	0.234766707	0.008392834	0.393701562	6.462362338	5.341237957	3.777985686	4.865740203	0.218844184	1	0.697898578
4267	GRMZM2G009387	Zm00001d049176	AT1G24270	OS11G0490300	11.84389957	9.375229984	6.052199722	7.612278277	0.659177768	0.309487648	0.429629043	7.325565713	9.75313461	8.998713719	9.178705267	0.825019082	1	0.919229694
4268	GRMZM2G009400	Zm00001d038665	NA	OS05G0510600	8.141865999	3.220396716	0	0.040427371	0.567108888	1.06E-17	0.559488525	NA	NA	NA	NA	NA	NA	NA
4269	GRMZM2G009406	Zm00001d005970	AT1G51700	OS09G0475800	2.360227329	2.327439458	3.232467018	2.464494022	0.212968218	0.854889222	0.625140037	2.446392586	3.260089371	2.81448907	2.450361466	0.86140596	1	0.941550579
4270	GRMZM2G009412	Zm00001d021652	AT3G23390	OS07G0523100	76.88861083	106.4149867	113.760123	174.1497741	0.251309378	0.000228078	0.934696138	110.6192372	136.4167684	102.7668309	143.994843	0.030440719	1	0.966352622
4271	GRMZM2G009413	Zm00001d001973	AT1G03360	OS04G0520000	1.474035696	4.145981103	1.237619583	4.613581929	3.57E-05	0.61889757	0.834416755	2.72178614	5.179323387	1.787982296	3.658749942	0.010716282	1	1
4274	GRMZM2G009435	Zm00001d029449	NA	OS03G0404800	7.607308584	0.288607902	6.655541523	0.080854741	9.26E-34	0.154371521	0.161876373	7.807241516	0.03920292	4.196485483	0.073010459	1.17E-13	1	0.883955727
4275	GRMZM2G009438	Zm00001d052675	NA	OS11G0529500	9.703929427	13.541382	19.88543567	20.93128463	0.935974661	0.00364615	0.603407669	16.77946774	18.05680296	16.17195059	16.81920107	0.670369695	1	1
4277	GRMZM2G009443	Zm00001d024009	NA	OS12G0230100	1078.729249	768.2121534	704.7468324	575.410522	0.506863526	0.060220423	0.652830724	879.6047541	718.3080268	780.2898067	674.5463003	0.954270364	1	1
4278	GRMZM2G009448	Zm00001d023734	AT1G18630	OS12G0502200	74.86998582	84.02067916	99.04554238	113.6809059	0.998603192	0.044083923	0.913283725	117.192205	100.5042367	95.27587321	99.21637227	0.782901388	1	0.976724962
4280	GRMZM2G009464	Zm00001d041072	AT5G60790	OS08G0564100	126.0358202	132.2294899	48.08642523	62.54920147	0.453963105	1.76E-07	0.791858395	69.74770905	70.62446364	47.64712501	57.74300358	0.3399664	1	0.979801375
4281	GRMZM2G009465	Zm00001d030316	AT2G21140	OS07G0484900	154.5223279	293.4170692	268.886389	610.5030718	0.669772443	2.80E-05	0.006273624	163.0013098	275.5209452	127.6827931	352.3973571	4.40E-28	1.72E-07	4.36E-06
4283	GRMZM2G009475	Zm00001d008866	AT1G52140	OS01G0198500	1.235334466	2.435030155	1.483519722	6.096482383	7.43E-06	9.53E-06	0.399132603	1.177632912	4.729118925	1.214575576	3.173201077	0.000919929	1	0.889145866
4284	GRMZM2G009478	Zm00001d005969	AT1G69010	OS09G0475400	29.7199365	36.87050049	14.84177653	20.78884123	0.385193918	0.000237079	0.98516868	15.08917167	13.7690435	17.8573539	14.074743	0.562631647	1	0.986460172
4285	GRMZM2G009479	Zm00001d015852	AT3G45140	OS02G0194700	0.813906603	18.06340118	2.369110236	20.23627156	1.20E-16	0.667034811	0.012699121	2.493268532	19.57104848	3.781378361	14.82933104	2.00E-09	1	0.534862451
4289	GRMZM2G009530	Zm00001d031135	NA	OS12G0624900	1.808253861	2.153365096	1.893547739	3.427751802	0.224385003	0.044725067	0.769281014	2.283277631	3.385551667	2.735720909	2.493515984	0.967727174	1	0.798939742
4290	GRMZM2G009538	Zm00001d022106	AT3G50690	OS07G0607800	150.0982122	102.8948371	46.17451677	52.98095676	0.659265271	7.85E-06	0.108299143	57.97511277	54.57052368	60.52706639	50.62594287	0.66623731	1	1
4291	GRMZM2G009544	Zm00001d033730	NA	OS03G0711600	3.748497379	4.510146123	4.150533093	4.204126629	0.933625984	0.822836705	0.808111097	3.481603703	4.015549031	4.917078558	3.063589303	0.188742217	1	0.578371366
4293	GRMZM2G009563	Zm00001d052715	AT5G51130	OS08G0540500	4.424877916	3.783200299	2.642073342	4.32511786	0.162759391	0.525527423	0.236109947	4.239609593	3.917027683	3.411780905	3.187623123	0.977351175	1	1
4294	GRMZM2G009571	Zm00001d007144	AT5G27710	OS07G0673000	2.019689819	3.678036496	5.218612204	7.329436472	0.599314771	0.000305075	0.547245853	6.309089096	6.559497691	5.638563327	5.424491698	0.980181516	1	1
4295	GRMZM2G009575	Zm00001d019875	NA	OS09G0568000	29.58547935	30.31959226	20.40971151	24.12305926	0.592259833	0.203425474	0.830022067	22.19301031	21.90392153	21.93194425	18.43165608	0.634456207	1	0.973152768
4297	GRMZM2G009591	Zm00001d033002	AT2G22480	OS10G0405600	35.40216103	37.272206	38.43465836	21.2520217	0.018073822	0.000183675	0.136699312	32.32735481	27.37355225	46.31419987	23.65973185	0.01263076	1	0.547274906
4298	GRMZM2G009593	Zm00001d041307	NA	NA	60.62017061	44.13906515	55.3861135	44.26879801	0.384676061	0.928388009	0.811193205	51.19457787	41.15280249	56.93552268	42.91334089	0.365105772	1	1
4299	GRMZM2G009598	Zm00001d034605	NA	OS03G0815800	11.20086384	9.111196673	8.030226018	8.233450173	0.886061821	0.655435225	0.811478769	11.95430435	9.490102819	12.9607312	8.832186245	0.224539475	1	0.996371109
4301	GRMZM2G009626	Zm00001d005173	AT3G07020	OS07G0419500	14.54601507	16.81434085	30.355719	29.75431293	0.706399955	0.000128723	0.691973685	20.59618794	20.5535404	21.95825756	21.35196737	0.916852708	1	1
4302	GRMZM2G009627	Zm00001d035023	AT5G64630	OS08G0108200	3.768356329	5.983011195	3.308826685	5.786125468	0.708779867	0.823158894	0.670703119	3.445612704	4.006512629	2.886793533	3.970340611	0.026926704	1	0.901179058
4304	GRMZM2G009638	Zm00001d028207	AT2G33040	OS10G0320400	88.87035868	104.6764476	100.527733	104.9648616	0.917460427	0.923566361	0.759127154	96.55722565	98.74142174	100.8794983	91.43415303	0.85872065	1	0.995683316
4305	GRMZM2G009653	Zm00001d001972	AT1G06010	NA	1.67018466	3.859043311	3.726973592	5.93169971	0.602135345	0.035996776	0.274770798	4.113321078	5.110441402	4.752654453	4.133414008	0.774109388	1	0.864104306
4306	GRMZM2G009655	Zm00001d030357	AT1G32850	OS10G0160000	62.53859259	66.79032466	39.15283134	35.66240311	0.566990586	2.97E-05	0.743187213	43.74483888	36.4929736	39.22275801	32.16574851	0.62897515	1	1
4307	GRMZM2G009661	Zm00001d035140	AT1G13460	OS08G0122000	54.24969044	38.89384597	31.3507281	22.4656553	0.048784787	0.000580398	0.976710981	33.67320343	24.37838472	31.79174388	23.8708699	0.34598453	1	1
4308	GRMZM2G009681	Zm00001d024231	AT1G76470	OS08G0183900	1.731245206	5.228008103	1.838838446	4.923454977	0.000250653	0.889074802	0.972427978	2.630228006	6.37026883	3.24729789	7.263351817	0.000459851	1	1
4309	GRMZM2G009683	Zm00001d037257	AT1G24120	NA	38.73709163	42.88043675	31.88407904	33.86734562	0.670924592	0.118970028	0.749786615	32.49925333	32.74408053	20.86621844	32.25164754	0.064855387	1	0.75268609
4310	GRMZM2G009690	Zm00001d028980	AT3G03650	OS03G0324700	1.307859297	1.343423945	2.202276061	2.284307659	0.389419673	0.070486091	0.715055423	1.194311052	1.25648583	1.67448912	0.873000798	0.269744737	1	0.7703225
4311	GRMZM2G009703	Zm00001d037058	AT4G28980	OS06G0334400	10.09956451	10.8057794	31.53204998	20.74374473	0.082797336	3.08E-05	0.340218933	33.41717261	21.97302208	28.66428505	24.51066382	0.733538264	1	0.936646281
4312	GRMZM2G009715	Zm00001d041308	AT4G04850	OS12G0617800	116.0413037	121.8718383	164.1387154	144.532819	0.667584652	0.258449974	0.840559729	224.3367641	179.6470413	155.2639685	161.9391665	0.595916251	1	0.893397044
4313	GRMZM2G009717	Zm00001d000314	AT1G30200	OS05G0510400	2.947440123	5.721778468	2.502885492	2.981685517	0.816461671	0.002188318	0.395253941	2.484299154	3.123341928	2.26817863	2.090381586	0.941334574	1	0.917660053
4314	GRMZM2G009719	Zm00001d009118	AT3G62550	OS01G0303800	1.009242783	3.970950875	0.366143911	2.713705889	0.000178222	0.123272483	0.851335426	1.533050897	2.8525204	1.628507061	2.313553231	0.256156483	1	0.970327388
4315	GRMZM2G009724	Zm00001d046968	NA	OS08G0198300	2.174460923	2.486892126	2.516416976	2.512934243	0.955358728	0.879876827	0.975290697	4.123560662	3.367904434	4.872943578	1.672716391	0.000323817	0.239353542	0.203712197
4318	GRMZM2G009735	Zm00001d032561	NA	NA	6.163372525	8.593674535	0.920772372	2.195630107	0.111568758	2.58E-11	0.691280818	2.197797074	2.369398776	2.143653444	2.494502502	0.633050017	1	1
4323	GRMZM2G009785	Zm00001d015985	AT4G32770	OS02G0276500	98.22969288	79.07144324	69.91470534	64.5099914	0.96090503	0.205920942	0.691496283	78.77180054	86.63770285	78.30645958	72.84777923	0.965781971	1	0.986081401
4324	GRMZM2G009792	Zm00001d035409	NA	OS11G0167800	NA	NA	NA	NA	NA	NA	NA	0.04084146	8.622265848	0.114142294	1.31808367	7.27E-05	2.00E-11	0.126012198
4326	GRMZM2G009795	Zm00001d023733	AT5G64180	OS12G0502100	22.73976331	21.31509645	24.59813275	22.15557482	0.570863553	0.806570575	0.959187596	27.09585797	25.04412526	28.07923857	22.0719815	0.48270267	1	0.976724962
4328	GRMZM2G009804	Zm00001d022403	AT2G41330	OS07G0659900	9.355201954	9.080701138	9.155720719	7.215585448	0.192757704	0.268678447	0.646965793	9.351278454	8.558268183	13.25659426	7.064801419	0.019989193	1	0.569975471
4330	GRMZM2G009808	Zm00001d048358	AT4G35830	OS03G0136900	898.9618241	495.0721488	118.8663998	108.7565778	0.643697771	4.82E-27	0.118016279	194.113371	122.7238231	115.0708092	107.422035	0.950216091	1	0.771005847
4333	GRMZM2G009843	Zm00001d034010	AT3G44850	OS03G0748400	9.408978703	8.363059019	7.174988126	6.629558488	0.623957808	0.288641107	1	6.832940764	6.833327177	6.470087532	5.435485246	0.704163634	1	0.979801375
4334	GRMZM2G009845	Zm00001d037606	NA	OS05G0155601	120.1334522	105.1309727	90.9084417	90.06611457	0.849634658	0.413656464	0.87351303	105.9901516	81.4378561	92.39907291	73.23441774	0.480455113	1	1
4335	GRMZM2G009849	Zm00001d043093	AT2G35630	OS01G0816500	19.77618973	29.0922466	25.23182718	34.66403475	0.437471552	0.269322445	0.804026016	16.38769778	26.38169029	15.16116674	25.48864844	0.010034498	1	1
4337	GRMZM2G009869	Zm00001d048341	AT1G20650	OS03G0130900	2.004192168	8.747174108	3.508136421	7.926929551	0.001155636	0.669735886	0.174989979	3.436998107	6.614998636	2.771669868	8.900864263	6.81E-07	0.745323738	0.714067146
4338	GRMZM2G009871	Zm00001d053857	AT3G11830	OS06G0687700	48.22309762	57.88854971	31.11660937	44.20605495	0.522436619	0.080210638	0.999339369	39.53331612	37.02083414	33.32937954	36.57352437	0.610370398	1	0.97825419
4339	GRMZM2G009876	Zm00001d007145	AT5G06360	OS07G0673100	27.85133483	26.99169068	16.06257497	23.11567596	0.318798637	0.411971051	0.55222164	21.49275718	22.2105375	18.35209968	22.03140676	0.37844567	1	1
4340	GRMZM2G009888	Zm00001d025445	AT1G04290	OS04G0436100	10.65903243	6.641057833	15.13639001	10.93179557	0.214281869	0.007088367	0.731710629	16.90629492	11.64541611	17.40650118	8.257506584	0.00306316	1	0.861918716
4341	GRMZM2G009892	Zm00001d003414	AT3G29035	OS04G0460600	1.064825911	0.963099188	1.972613702	1.209929271	0.162125526	0.530679625	0.687056286	1.166781466	1.57032776	2.578258879	0.819921825	0.00498512	0.820380296	0.070771446
4342	GRMZM2G009894	Zm00001d009117	AT3G06680	OS05G0355500	24.43560773	56.50151517	41.65725641	97.98082389	0.000803394	0.000100024	0.649456356	45.47315868	75.29852861	35.92259544	78.54652623	2.15E-05	1	0.859141649
4343	GRMZM2G009895	Zm00001d033986	AT3G22845	OS03G0744800	6.306978135	19.28270198	8.740863467	19.95506845	0.000516987	0.811912576	0.420952052	9.50288701	17.71308845	9.151906765	15.66518187	0.012354736	1	1
4344	GRMZM2G009901	Zm00001d034527	AT3G04860	OS03G0806700	18.81648946	9.312196098	12.60914785	12.00880928	0.914631731	0.127815499	0.043176377	12.70543692	9.9828518	13.60109541	10.28162224	0.412648083	1	1
4348	GRMZM2G009928	Zm00001d013061	AT2G02590	OS03G0800500	42.73472583	41.61346246	42.06845114	42.03328837	0.528345323	0.941829411	0.889452981	53.14578545	43.96584609	45.58639671	35.44713494	0.396576111	1	1
4349	GRMZM2G009936	Zm00001d010528	AT2G37600	OS05G0459900	90.37199258	92.61240784	127.4899363	165.8738778	0.832152073	1.80E-05	0.951182371	133.3166551	127.9650688	110.6682153	124.8052555	0.320973725	1	0.931422831
4350	GRMZM2G009940	Zm00001d019754	AT4G11410	OS09G0570300	44.24437367	52.24886732	36.2615682	42.16815946	0.914361223	0.20228464	0.891921531	37.10208398	39.12546796	37.28038686	40.0345137	0.68467665	1	1
4352	GRMZM2G009948	Zm00001d003428	AT1G69680	OS04G0459600	6.86253451	6.027380297	2.297579804	2.033770835	0.925980081	4.81E-06	0.736572135	2.907727207	2.918073314	3.235642746	2.239801955	0.41407324	1	0.904975078
4353	GRMZM2G009958	Zm00001d034175	AT2G15890	NA	1.556972227	24.32643947	1.825306963	27.37730965	1.01E-30	0.42970095	0.973453628	3.308362649	43.38847738	2.819289356	35.53085711	6.42E-28	1	1
4354	GRMZM2G009968	Zm00001d010594	AT5G58530	OS05G0471350	1.785624081	1.043402505	0.122950069	0.040427371	0.579621288	2.60E-06	0.911664466	NA	NA	NA	NA	NA	NA	NA
4355	GRMZM2G009987	Zm00001d014831	NA	NA	1.269731866	0.641359385	1.953669626	1.872162194	0.887300599	0.001749555	0.520208295	2.058343671	1.571561898	2.134918582	1.48762685	0.497370756	1	1
4356	GRMZM2G009994	Zm00001d001898	AT1G50120	OS06G0618600	29.45234373	29.76169811	30.18501181	31.61929172	0.946215165	0.695488897	1	30.7869508	31.31255736	27.4903318	26.77495295	0.995904364	1	1
4357	GRMZM2G009995	Zm00001d046488	AT1G14390	OS06G0589600	19.76557262	87.52468009	18.13107578	56.27935596	1.88E-09	0.004117072	0.314865486	15.68081602	57.93144791	16.06536273	48.93244543	2.43E-08	1	0.945136547
4359	GRMZM2G010000	Zm00001d028866	AT1G02650	OS03G0304500	6.155457461	2.261537972	8.093054201	9.722716086	0.549857822	1.09E-13	0.030168629	5.980595032	8.678511559	8.721961474	8.416989204	0.891422864	1	0.747741439
4360	GRMZM2G010011	Zm00001d002534	AT2G33640	OS04G0585100	4.384161172	7.998332601	4.901764992	10.1436462	0.014373194	0.196032527	0.98133505	3.687726572	6.605203981	3.314377983	8.037489535	4.60E-05	0.886402913	0.869819594
4362	GRMZM2G010017	Zm00001d048359	NA	OS03G0137200	69.30895993	86.82576729	37.68613275	36.81174595	0.993227427	5.00E-09	0.707650704	34.97720484	33.67362863	35.76312086	31.37409055	0.760071483	1	1
4363	GRMZM2G010034	Zm00001d033985	AT1G62250	OS03G0744700	81.22814709	83.17501396	484.9091256	374.3261353	0.212271229	1.91E-27	0.587754153	545.3018424	457.6570492	445.0900755	375.7932679	0.643930966	1	1
4364	GRMZM2G010037	Zm00001d034011	AT5G37480	OS03G0748600	10.36601131	20.67953633	1.653060194	2.695761824	0.244314218	5.08E-29	0.808111097	2.780428958	2.767443891	4.036652012	2.779607637	0.326279099	1	0.845471471
4365	GRMZM2G010044	Zm00001d053960	AT4G13430	OS02G0125100	65.75441938	70.97783641	7.472891261	104.2144507	1.70E-39	0.235503627	7.65E-25	20.07939967	86.71057708	9.556605011	121.0459614	1.23E-30	0.237786309	0.007626543
4367	GRMZM2G010048	Zm00001d013610	NA	OS03G0663400	NA	NA	NA	NA	NA	NA	NA	1.591650625	2.44322888	2.320672695	1.052963551	0.144402935	0.207319324	0.205914004
4368	GRMZM2G010052	Zm00001d034012	AT4G16440	OS03G0748700	2.092366317	3.205412707	2.213101248	3.040488926	0.329172206	0.872075557	0.975139651	2.657463616	2.487162307	3.509168442	1.635649005	0.012863669	1	0.4257503
4369	GRMZM2G010054	Zm00001d033734	AT1G62020	OS03G0711400	33.31982379	28.68527499	18.00754235	26.31622403	0.381452652	0.564920224	0.353180917	24.78176727	24.28591496	22.70673617	21.62640977	0.942285582	1	1
4370	GRMZM2G010056	Zm00001d049026	AT3G25470	OS11G0247400	63.29850794	51.80100855	64.29264442	63.6457229	0.742697103	0.128182311	0.822591665	82.33313691	61.26909082	48.99431254	59.0077592	0.349271505	1	0.623376614
4372	GRMZM2G010065	Zm00001d011945	AT1G03760	OS01G0928300	8.105574089	6.378209657	8.753811592	11.05454948	0.499062274	0.001398815	0.312345537	8.323519017	8.768318576	6.566110983	8.868954401	0.259653578	1	0.970327388
4373	GRMZM2G010075	Zm00001d016131	AT1G06230	OS02G0250300	30.53558908	27.80308306	19.14561231	19.73801472	0.922344155	0.036586482	0.809900615	19.23411734	16.59898107	21.50018265	16.27566766	0.359165572	1	0.987456648
4374	GRMZM2G010085	Zm00001d040831	AT3G06400	OS01G0367900	54.50548363	57.97229438	23.06473297	29.45961034	0.407074939	6.68E-06	0.776971127	27.43742542	29.74721742	20.24529729	25.81326007	0.312648501	1	1
4375	GRMZM2G010091	Zm00001d054062	AT1G16110	OS08G0378300	30.46086186	1.138557765	28.78443106	1.801036984	4.07E-43	0.137120813	0.532087082	33.74012717	1.709607277	21.77381077	1.566641865	4.02E-25	1	0.893397044
4376	GRMZM2G010093	Zm00001d023504	AT4G16350	OS12G0162400	33.33824919	37.76075633	25.33254351	26.68204314	0.926644959	0.036817757	0.938656408	25.43753448	26.69339854	27.87572863	28.19038902	0.880583698	1	1
4377	GRMZM2G010095	Zm00001d024049	AT3G01810	OS12G0236100	9.841420394	11.91757631	13.76228887	13.58957531	0.87601714	0.430652466	0.736466327	10.03157955	9.049139843	9.706696264	10.18742072	0.869782711	1	1
4380	GRMZM2G010105	Zm00001d012166	AT1G65470	OS01G0896300	0.181282582	0.529528243	1.715888377	3.960597618	0.603351541	8.35E-12	0.564167838	1.440767415	1.517680002	1.847632704	2.577794738	0.18420294	0.285924462	0.899007081
4381	GRMZM2G010136	Zm00001d007146	AT3G05520	OS07G0414800	24.28794941	23.13628485	22.72140615	23.70135145	0.887300599	0.862612399	0.989582886	22.30501691	18.8397423	17.24057914	17.46127469	0.688753446	1	0.959700772
4382	GRMZM2G010142	Zm00001d022230	NA	OS07G0630900	23.68545346	24.80343676	36.40521242	28.70426397	0.355972189	0.372210885	0.634891613	28.35766153	25.41713392	48.56356223	26.02307623	0.013934679	1	0.527036094
4383	GRMZM2G010146	Zm00001d013609	NA	NA	6.779265501	5.199259101	5.88265925	6.004820837	0.763359166	0.456632505	0.817469372	5.736298925	4.753463999	6.939052806	4.815923731	0.271113154	1	0.982847628
4385	GRMZM2G010152	Zm00001d053783	AT5G44790	OS02G0172600	28.4547169	25.5964275	31.83865536	23.71276862	0.187764622	0.776636715	0.83361067	34.72961906	27.09514607	29.10488179	19.78025309	0.160279701	1	0.986033086
4387	GRMZM2G010156	Zm00001d036229	AT1G17145	NA	3.809195599	4.685022523	2.204982358	2.978652577	0.500548218	0.053162177	0.949700677	2.305127511	2.750669982	2.707901218	2.328824001	0.777318735	1	0.910090454
4389	GRMZM2G010176	Zm00001d011944	NA	OS01G0928400	0.914538631	1.080488956	1.169378807	1.341966293	0.967647626	0.53700064	0.93143877	0.918115558	0.71786326	0.504081448	1.388214278	0.007711374	0.368830317	0.350040024
4390	GRMZM2G010196	Zm00001d029027	AT5G58250	OS03G0331600	334.3608224	424.2860953	489.0494168	556.300871	0.793757536	0.038123747	0.488442709	544.4280021	513.8953299	422.0646523	497.2371919	0.310345694	1	0.917660053
4391	GRMZM2G010202	Zm00001d011943	AT3G48780	OS01G0928600	5.005531565	6.161127901	5.669234672	5.499651565	0.981134671	0.63940685	0.829097426	6.334850099	6.758044365	6.797348779	6.34815769	0.946896532	1	0.998779551
4393	GRMZM2G010221	Zm00001d053782	AT4G15110	OS02G0173100	244.8698605	206.2747006	279.5308315	231.5173531	0.152696884	0.408040974	0.909660419	307.0863988	244.749701	198.839593	210.8255526	0.717104162	1	0.893442716
4394	GRMZM2G010235	Zm00001d016584	AT5G13190	OS02G0515600	3.73976953	4.668126781	3.295295201	3.393681194	0.765193263	0.160183184	0.637954803	3.597472145	3.475898366	3.649283349	3.611675525	0.848061247	1	1
4395	GRMZM2G010238	Zm00001d003415	AT1G01290	OS04G0460500	15.19137117	14.25939584	12.42936555	12.16382217	0.748319997	0.48438698	1	13.46459953	11.63465716	14.69997249	11.43778131	0.465155275	1	1
4397	GRMZM2G010257	Zm00001d001899	AT3G28500	OS02G0529700	30.52350903	28.49167793	32.42034679	44.2219599	0.950187372	0.00509854	0.879735806	38.46469353	28.82619013	28.65291733	33.05758637	0.081517985	0.659830704	0.28943456
4399	GRMZM2G010282	NA	NA	NA	1.500067573	2.072995746	1.415278945	2.335679979	0.226853546	0.65944025	0.89358182	1.693230961	2.932160378	1.923314457	2.175263361	0.602085255	1	0.88509424
4400	GRMZM2G010286	NA	NA	NA	0.085134377	2.061878492	0	2.727050123	7.82E-10	0.322023916	0.517296672	0.04141982	2.669037614	0.0387185	2.845573491	2.23E-14	1	1
4401	GRMZM2G010290	Zm00001d026096	AT4G24060	OS02G0673700	1.138946462	1.40244862	1.401747462	0.625570044	0.171118064	0.04444742	0.326068009	1.353153906	1.211910177	1.218693818	1.244057647	0.9985956	1	1
4402	GRMZM2G010298	Zm00001d021582	AT2G20630	OS07G0507000	19.42590618	31.96612314	15.14779855	20.43673493	0.525534768	0.004334453	0.514485212	18.76619098	17.96281765	16.7869112	16.960592	0.911864622	1	1
4403	GRMZM2G010302	Zm00001d038190	AT2G40960	OS05G0411600	121.6335162	113.6447903	89.31879305	93.96878688	0.848113413	0.267848764	0.80518914	95.83109804	89.85813325	82.21796994	79.59109745	0.97292902	1	1
4405	GRMZM2G010315	Zm00001d008614	AT3G12380	OS01G0144340	16.18301184	19.94705266	19.84967045	19.31394493	0.825774819	0.946912339	0.640256918	20.32854004	19.33750415	17.6436952	17.45578973	0.942917154	1	1
4407	GRMZM2G010321	Zm00001d015378	AT2G35120	OS02G0170100	10.6751814	21.46986699	15.83291262	31.77822508	0.416653332	0.053328812	0.132287	10.52458126	19.23504738	9.353011686	24.43799161	7.29E-11	0.439823574	0.456034032
4408	GRMZM2G010323	Zm00001d025450	NA	OS04G0438700	13.85750984	15.30780695	13.44814796	18.5950515	0.208741665	0.242325291	0.718124306	12.99359749	16.66452146	12.86839712	15.18289466	0.448360314	1	1
4409	GRMZM2G010328	Zm00001d028810	AT4G33680	OS03G0299900	74.05757387	139.0570885	91.08260091	169.4912732	0.002936245	0.149479563	0.899838905	104.8938899	178.5444812	67.83799664	171.5385321	1.46E-06	1	0.719398508
4412	GRMZM2G010342	Zm00001d022405	AT2G13370	OS07G0660200	88.90341975	87.36880482	68.3581156	69.6387058	0.895423236	0.204053344	0.905384505	67.21105185	61.10931396	54.87752255	59.10758431	0.723325712	1	0.998779551
4413	GRMZM2G010348	Zm00001d010236	AT1G22840	OS05G0420600	45.95379593	60.14000543	40.42504942	45.06635771	0.907965442	0.07110597	0.560521978	43.728571	36.42067061	33.87205689	36.81185516	0.647658635	1	0.903618381
4414	GRMZM2G010349	Zm00001d038894	AT1G68830	OS05G0549100	545.9782146	421.1671392	681.8509423	504.5894449	0.223660652	0.275436148	0.972537745	717.7060868	602.778498	704.3342407	624.3917026	0.863910864	1	1
4415	GRMZM2G010351	NA	NA	NA	NA	NA	NA	NA	NA	NA	NA	0.151210685	0.841551735	0.281836474	1.069961656	0.003151721	1	1
4416	GRMZM2G010353	Zm00001d034383	AT3G54720	OS03G0790600	2.874915292	2.836787382	6.901441662	4.735154922	0.121398214	0.016781498	0.572337947	6.309847945	4.95663768	4.132325672	3.648222465	0.857221408	1	1
4417	GRMZM2G010356	Zm00001d004509	AT1G31950	OS03G0361100	NA	NA	NA	NA	NA	NA	NA	3.172706884	0.859893422	1.509490189	0.14122325	2.84E-06	0.015996275	0.480259247
4418	GRMZM2G010357	Zm00001d038525	AT1G07705	OS05G0486300	34.69365473	33.4405819	36.87631855	40.80012376	0.977021156	0.192800584	0.957252863	37.00588598	32.17610192	29.40718885	33.09144563	0.572920977	1	0.930799058
4419	GRMZM2G010362	Zm00001d032699	AT5G62600	OS10G0477800	25.61928495	32.1004408	28.16639106	34.12542853	0.534062192	0.666038312	0.974229627	27.39621339	26.62895217	24.17320811	28.80000159	0.467007006	1	0.979801375
4420	GRMZM2G010363	Zm00001d005118	NA	OS09G0258000	43.49261773	31.97144038	24.99250635	19.95427055	0.623529651	0.004385867	0.700822333	16.14497544	17.59270284	21.85422115	18.37048874	0.725486194	1	0.93582303
4423	GRMZM2G010389	Zm00001d020344	AT5G23040	OS09G0380200	57.44635027	66.08289933	91.38108741	109.582698	0.935598789	0.000289697	0.914619389	100.7286791	97.84584203	70.4275015	90.44924338	0.173528219	1	0.883681529
4424	GRMZM2G010406	Zm00001d024048	AT4G24830	OS12G0235800	96.34526514	125.5114	97.5560267	128.073383	0.622012331	0.912577575	0.836563166	110.1425284	123.2349817	75.11054523	118.2842896	0.028842035	1	0.852689027
4425	GRMZM2G010422	Zm00001d008613	AT2G37680	OS01G0144200	24.22240504	16.88453842	30.16994074	25.2637671	0.234689124	0.008317207	0.867531668	31.84650234	20.05232071	28.1993217	19.193732	0.148648722	1	1
4426	GRMZM2G010433	Zm00001d037229	AT3G28960	OS06G0228500	0.280470558	0.148401448	3.016336143	2.180718982	0.354838887	5.43E-11	0.895132021	2.657577102	1.583502757	2.937973977	1.072758085	0.007446212	1	0.810506735
4427	GRMZM2G010435	Zm00001d001900	AT3G19390	OS04G0670200	3.92764565	11.99889016	1.038309847	4.78916846	2.14E-07	3.06E-07	0.5936177	1.135634732	3.284022361	0.506518738	3.090540909	9.82E-08	1	0.663032989
4428	GRMZM2G010439	Zm00001d052033	NA	OS09G0559500	1.450412322	0.450026965	0.732287822	0.416785547	0.213149547	0.908729204	0.837017782	NA	NA	NA	NA	NA	NA	NA
4430	GRMZM2G010447	Zm00001d043096	NA	OS01G0815400	31.50143767	29.93375142	14.32832588	10.1735432	0.21901593	3.36E-12	0.725737517	20.02828852	17.36099729	23.51592301	15.76672807	0.147743459	1	0.917660053
4431	GRMZM2G010452	Zm00001d010512	AT3G08947	OS05G0353400	1.363833892	3.171610833	1.535522718	5.629839513	0.000411867	0.005554618	0.847042632	2.634025643	3.17813589	1.739954108	4.359740251	0.001223509	0.892294347	0.4257503
4432	GRMZM2G010460	Zm00001d039280	AT1G53023	OS01G0229900	10.40176463	7.458545768	12.19758025	13.17780122	0.382048556	0.00082747	0.094725902	26.97864465	19.93249442	24.33138989	14.39680052	0.01950399	1	0.917660053
4434	GRMZM2G010468	Zm00001d012510	AT2G30490	NA	73.27977054	82.72105449	10.6425301	6.984317647	0.040541175	7.63E-54	0.128784976	14.42611128	7.544725811	9.752735076	6.001310391	0.205066929	1	0.974386001
4435	GRMZM2G010474	Zm00001d002136	AT2G21990	OS04G0638800	NA	NA	NA	NA	NA	NA	NA	0.977189749	0.714045778	1.7015854	0.654160747	0.015345292	1	0.806323295
4437	GRMZM2G010490	Zm00001d048360	AT2G20920	OS03G0137300	45.27161004	46.54592923	70.94818595	77.87588611	0.971961006	0.000238588	0.994461311	87.83134997	81.36198042	73.50004876	81.16209877	0.623392731	1	0.990274683
4438	GRMZM2G010491	Zm00001d052034	NA	NA	67.04559041	65.2695457	131.6828139	94.96845662	0.115575193	0.009058332	0.676397905	135.5074245	96.19671112	133.0789388	82.65566414	0.052038107	1	1
4440	GRMZM2G010505	Zm00001d007151	AT3G06910	NA	1.472200175	0.695703895	2.781261192	2.708031731	0.58894837	2.97E-06	0.515933048	4.754050921	3.66750453	2.785504343	1.550767229	0.117593146	0.079383882	0.917660053
4445	GRMZM2G010551	Zm00001d007152	AT1G19460	OS07G0673700	8.37135978	6.835761643	5.224024798	8.060202334	0.194463409	0.389639243	0.18674815	5.30936721	8.640542777	5.475544676	6.819970952	0.350581616	1	0.930799058
4446	GRMZM2G010555	Zm00001d001908	AT4G22260	OS03G0847500	50.00937852	33.6964657	49.76055244	26.13208565	0.001118321	0.168076204	0.812675666	77.66586243	32.94575195	69.80750373	35.65459254	0.024303949	1	0.922103062
4447	GRMZM2G010596	Zm00001d008976	AT2G46110	OS01G0225400	5.280793648	28.33585161	5.322618197	13.32043216	0.000140046	1.15E-06	0.0205077	5.979248233	13.50093291	4.453212897	9.628669227	0.000493763	1	1
4448	GRMZM2G010599	Zm00001d025160	AT2G39390	OS04G0376000	12.94435102	15.81806721	18.91478324	29.23567573	0.268766283	4.20E-05	0.922770591	19.35346214	18.53092481	15.29949347	20.85273728	0.053589221	1	0.717982846
4449	GRMZM2G010604	Zm00001d013574	NA	NA	7.169820588	10.06275026	7.677613591	10.07109814	0.330543185	0.930289673	0.962860488	7.577193817	7.330278552	8.702227526	8.322373454	0.979738416	1	1
4450	GRMZM2G010628	Zm00001d041525	AT5G08010	OS12G0576300	19.01293651	13.87732455	13.84735079	15.752693	0.725537669	0.460170489	0.268908029	14.52867744	14.01012312	13.97362853	15.06974649	0.69891276	1	1
4451	GRMZM2G010636	Zm00001d014482	NA	OS02G0528500	2.810364516	0.172536317	2.461707683	0.171289225	2.81E-09	0.967033241	0.996905132	2.831904481	0.072544695	3.232431581	0.167625364	6.21E-12	1	0.979700439
4452	GRMZM2G010637	Zm00001d045783	AT5G47690	OS06G0286351	122.4049622	133.0721034	90.01627188	111.0477402	0.53144677	0.300371335	0.900404092	111.5682215	109.1130608	95.48161445	94.70790181	0.942020973	1	1
4454	GRMZM2G010649	Zm00001d045529	AT4G10090	OS03G0284000	25.33728221	24.440974	18.80594801	12.47584387	0.074465652	4.17E-05	0.506842494	20.02390913	13.45531759	17.71981858	12.81579723	0.277642177	1	1
4455	GRMZM2G010657	Zm00001d029004	AT4G16340	OS03G0328000	1.759440536	2.267030566	2.409704687	3.034673676	0.933330455	0.25197004	0.792567016	1.54997992	1.8414704	1.012613391	1.682395146	0.211319091	1	0.969601848
4456	GRMZM2G010664	Zm00001d044537	AT1G64310	OS01G0545900	0.582126844	2.538666303	0.67757853	3.425845083	2.84E-05	0.238930677	0.980936006	1.056990601	3.056182493	0.804353633	2.286876372	0.000763475	1	1
4458	GRMZM2G010673	Zm00001d017619	NA	NA	0.61736617	1.855177985	0.183071956	0.623712272	0.243392298	0.001468881	0.98478089	0.435797197	1.589633743	0.417850678	0.655092891	0.427765686	0.280217321	0.744105529
4460	GRMZM2G010693	Zm00001d039678	AT1G60800	OS01G0171000	3.482682545	2.16383414	3.999936698	4.851206493	0.589512902	0.000190123	0.168780353	3.812089928	3.82609003	3.326865912	3.310038357	0.798270709	1	1
4462	GRMZM2G010714	Zm00001d021534	AT2G14530	OS07G0498900	2.710574414	3.226109171	2.306282053	3.603830898	0.281585953	0.628684786	0.819969375	3.136458804	3.07751961	2.982865293	2.118593611	0.435849207	1	0.930924258
4463	GRMZM2G010731	Zm00001d015224	AT2G14060	OS06G0242700	0.085134377	8.336706726	0	22.4695115	4.98E-54	1.95E-08	0.247379393	0.160905411	23.00392082	0.224682264	49.32821588	1.13E-59	0.008536041	1
4465	GRMZM2G010743	Zm00001d050637	AT3G49560	OS02G0526500	58.33438698	109.9056161	78.39767676	121.0910881	0.36128332	0.557163233	0.192997208	83.42010261	98.35413947	50.71281818	96.67052269	0.000334903	1	0.507106067
4466	GRMZM2G010745	Zm00001d017620	NA	OS02G0683900	5.452839638	5.346265943	16.48671783	8.394263723	0.001077252	0.011142277	0.126298723	17.35046734	9.730320688	16.70157427	8.747166673	0.010212192	1	1
4467	GRMZM2G010754	Zm00001d015379	AT1G79200	OS02G0170200	8.886287543	10.07063759	12.28688804	11.99272299	0.781651899	0.304641015	0.78036636	11.60076843	14.42464513	11.98902624	11.75584261	0.936047382	1	0.9332848
4469	GRMZM2G010765	Zm00001d004055	NA	OS04G0373400	144.2841887	150.1862364	43.74645136	54.45346543	0.546309952	9.22E-13	0.824607469	93.49342298	62.57808428	55.98898663	48.19870194	0.784153664	1	0.910633297
4470	GRMZM2G010768	Zm00001d045455	AT2G22240	OS03G0192700	29.1409765	13.52171511	16.4206	8.565518592	0.004454745	0.010352548	0.715690115	18.85564007	8.54039177	21.93670467	8.413588062	2.85E-05	1	1
4471	GRMZM2G010775	Zm00001d041854	AT1G71860	OS12G0174800	9.874706925	13.42359505	7.830332924	8.955658726	0.643697771	0.033558737	0.885623134	8.167206987	8.251045651	8.735013628	8.212708151	0.979738416	1	1
4473	GRMZM2G010783	Zm00001d007153	AT3G05550	OS07G0673900	14.00930471	6.2033889	10.66418047	3.27997996	3.82E-09	0.002458901	0.396552255	15.2252287	3.041864331	15.05587346	2.464371816	7.59E-13	1	0.979801375
4474	GRMZM2G010797	Zm00001d025452	AT1G21370	OS04G0438500	16.77780651	17.6219429	12.94552249	12.50206307	0.730625065	0.049742033	0.86842466	15.02807521	12.58930571	15.39318535	11.88280981	0.523101675	1	1
4475	GRMZM2G010801	Zm00001d013320	AT3G28460	OS03G0736400	75.99646312	110.2471742	127.5025115	142.4765347	0.951646327	0.078219625	0.41868305	133.6743848	122.2386486	81.20218478	125.6572333	0.040869736	1	0.555763002
4476	GRMZM2G010804	Zm00001d043454	AT3G58800	OS01G0748200	1.017970632	1.113620858	1.221381803	1.506216152	0.724811506	0.355004388	0.958757513	1.189788067	2.519269945	1.303335468	1.39147678	0.922591359	0.579247108	0.585346337
4477	GRMZM2G010823	Zm00001d029084	NA	OS03G0337900	24.25881877	33.06178208	22.08654501	35.33708613	0.054056549	0.663449733	0.876197819	31.18298047	39.25554474	21.61928919	32.61357344	0.048359406	1	0.981025398
4478	GRMZM2G010831	Zm00001d033088	AT2G20820	OS03G0581800	2.355983305	1.777511034	3.732386186	3.861798811	0.518488519	0.001519376	0.972427978	3.681899879	2.433280411	3.060544867	2.260282933	0.432277434	1	1
4479	GRMZM2G010834	Zm00001d050131	AT1G55690	OS08G0341700	29.581617	32.05633312	27.62529408	33.95712905	0.879321439	0.70029742	1	21.31491316	23.71015934	21.67885622	20.47820212	0.996100162	1	1
4480	GRMZM2G010836	Zm00001d011179	AT1G26670	OS01G0560200	29.51415352	24.95591345	16.96981586	18.82443867	0.906207033	0.098202806	0.808782457	20.58549307	19.03652768	17.88136377	17.32583562	0.995913326	1	1
4481	GRMZM2G010861	Zm00001d012892	AT3G05420	OS03G0835600	6.953293429	3.578058615	4.93694685	4.015293759	0.122951739	0.708107453	0.760307629	6.353220228	2.956902892	2.719648195	3.526411099	0.474469161	1	0.139658655
4482	GRMZM2G010863	Zm00001d046788	AT5G50350	OS06G0609800	41.53709388	31.49693776	23.60970296	24.46725355	0.8733185	0.141277237	0.432943046	22.28569786	20.56623951	19.69531174	20.63872394	0.602085255	1	0.990593335
4483	GRMZM2G010868	Zm00001d044686	AT2G15050	OS11G0115350	397.0392927	700.9792144	412.2153301	728.6738315	0.696883899	0.66211201	0.12445478	509.7892932	1062.842988	524.0422484	607.4132775	0.338266642	0.305597876	0.336037455
4484	GRMZM2G010871	Zm00001d032923	AT3G22830	OS10G0419300	158.4997864	91.06152258	54.58075567	55.63811139	0.613494849	0.001447111	0.010937324	50.46244248	55.73127755	58.60642223	44.71815127	0.364637953	1	0.715479188
4485	GRMZM2G010884	Zm00001d046786	AT1G61520	OS02G0197600	2979.073914	2688.038073	3798.058319	3223.92085	0.884901946	0.218698832	0.898222932	3179.069797	3179.952554	4279.234689	3707.754047	0.714460621	1	0.987456648
4486	GRMZM2G010892	Zm00001d002174	NA	NA	0.179236404	3.73201869	0.183071956	6.126635764	4.23E-18	0.013744154	0.894921548	0.4113064	5.39808811	1.485546165	4.662171767	5.97E-06	1	0.085551071
4487	GRMZM2G010909	Zm00001d028808	AT3G10985	OS03G0299600	1.271415719	2.817409101	0.549215867	0.374892127	0.453414445	1.98E-09	0.155738442	NA	NA	NA	NA	NA	NA	NA
4489	GRMZM2G010920	Zm00001d015226	AT3G13040	OS02G0139000	10.87079703	25.19082603	26.43813792	29.31401589	0.956389921	0.400811122	0.005344944	27.3859403	22.76519037	30.55106249	21.79463562	0.221116874	1	0.979077395
4492	GRMZM2G010927	Zm00001d010693	AT5G54660	OS05G0500500	2.201965995	1.033021257	0.434384688	0.334464757	0.855694096	0.015390268	0.692536417	1.196444004	0.792181776	2.337503901	0.943872224	0.024350593	1	0.922103062
4493	GRMZM2G010929	Zm00001d008612	AT2G44920	OS01G0144100	111.7959966	231.5922623	258.1791183	353.2007105	0.235956328	0.001784843	0.154725603	290.2811352	388.4020461	239.4251247	348.8392554	0.069682999	1	1
4494	GRMZM2G010933	Zm00001d052040	AT1G53030	OS02G0794600	141.7611151	67.1637894	14.22431989	11.55899015	0.165430085	3.12E-31	0.255201871	19.66596651	12.58250649	14.07549039	12.44816888	0.942285582	1	0.833370057
4496	GRMZM2G010937	Zm00001d051688	AT2G04750	OS02G0719100	26.58014552	39.26519569	39.74205829	34.78175657	0.969392131	0.643393543	0.393701562	38.2263531	34.05221491	41.28071582	36.24089782	0.838319736	1	1
4497	GRMZM2G010941	Zm00001d006517	AT4G27100	OS07G0525400	6.155579986	5.628513179	9.259726711	8.49986291	0.632343784	0.02200018	0.981545411	9.971713009	9.166170177	10.45191541	7.687899336	0.34639625	1	0.95198745
4498	GRMZM2G010944	Zm00001d015227	AT5G58110	OS02G0139100	83.72716968	32.6215438	12.83822685	10.87529635	0.409136317	2.13E-12	0.015655957	15.93076985	10.22431538	12.50753237	8.82793807	0.280516152	1	1
4499	GRMZM2G010953	Zm00001d039180	AT2G42960	OS10G0497600	35.88887003	34.69718803	37.4976482	43.62557227	0.981134671	0.112519584	0.95965493	44.85944765	42.02300328	36.26040851	37.7541088	0.81274527	1	1
4500	GRMZM2G010960	Zm00001d037252	NA	OS06G0237300	87.1234293	77.95635135	71.43998622	81.14292757	0.482819831	0.727448345	0.484039776	76.03805346	75.68474232	70.08354617	73.85856027	0.793035121	1	1
4502	GRMZM2G010973	Zm00001d017621	NA	OS02G0684000	41.15658817	39.14512505	122.8907413	75.85621068	0.016615203	1.01E-05	0.348272305	133.1122447	105.7066379	145.8827808	107.2921367	0.273766159	1	1
4503	GRMZM2G010987	Zm00001d011649	AT3G16520	OS01G0697100	120.6121144	104.8712489	51.79891112	45.686147	0.426653477	9.76E-09	0.995652661	53.526129	51.73457019	59.55409978	46.57502506	0.448195752	1	0.935611779
4504	GRMZM2G010991	Zm00001d007154	AT1G02830	OS07G0674200	71.34248649	77.37455881	102.3468335	104.8731804	0.379716095	0.036007325	0.586623345	100.0246072	78.39053368	83.35569265	88.0911901	0.451527225	1	0.773917082
4505	GRMZM2G011006	Zm00001d017622	NA	OS02G0684400	2.424053453	2.486958159	3.595904633	3.384634266	0.693157118	0.204994311	0.903289109	6.096500368	7.421204636	5.598605498	6.946962636	0.41310947	1	1
4507	GRMZM2G011015	Zm00001d051689	AT1G12060	OS02G0719700	NA	NA	NA	NA	NA	NA	NA	1.037273673	1.268696531	1.249949709	0.742771096	0.332631757	1	0.736595302
4509	GRMZM2G011030	Zm00001d020359	AT2G19560	OS09G0386400	5.499151076	8.392104305	7.081807321	10.28932129	0.280709644	0.263328587	0.911322298	10.73728067	9.714934729	9.26440103	8.125633812	0.814993502	1	1
4510	GRMZM2G011031	Zm00001d008611	AT3G49720	OS01G0144000	17.0831054	19.76030222	18.35532554	22.33274564	0.730767272	0.45985114	0.984040356	18.27146318	20.26660067	16.02761022	20.07097844	0.223796866	1	1
4513	GRMZM2G011068	Zm00001d038796	AT2G25740	OS05G0521500	37.1457571	35.81805939	26.57345275	29.20447663	0.970724869	0.260081448	0.966194413	29.89834401	27.42537508	18.41666819	24.2293744	0.211997862	1	0.83387182
4514	GRMZM2G011070	Zm00001d035817	NA	OS07G0438500	200.8744842	181.4363047	119.1148439	121.3525603	0.896649218	0.008595801	0.901778989	136.6099921	117.8461487	103.8002509	103.2957253	0.934667893	1	1
4515	GRMZM2G011071	Zm00001d047764	AT2G37300	OS03G0283400	27.98475061	26.69528398	22.03029614	26.77223569	0.699974545	0.863362249	0.746962607	21.26412609	27.89714872	18.95125135	23.56849192	0.258834725	1	1
4516	GRMZM2G011078	Zm00001d033090	AT1G03550	OS03G0582200	8.441656917	19.52273151	6.194093869	14.61788121	0.013263444	0.068318061	0.773466551	10.52677222	10.6413444	11.40082384	13.05372005	0.451920137	1	0.998779551
4517	GRMZM2G011079	Zm00001d008977	NA	NA	117.6618668	142.6189999	64.09391805	72.17139588	0.622300825	3.03E-06	0.966755342	62.3956195	68.22827231	66.8175503	64.67946525	0.996855007	1	0.99136785
4518	GRMZM2G011085	Zm00001d051661	AT5G13070	OS02G0717900	17.48247122	8.48255862	4.718693037	3.982147688	0.324649319	0.000100447	0.429629043	4.755932989	5.519090698	6.512408357	4.851318157	0.397487244	1	0.758475838
4519	GRMZM2G011098	Zm00001d013445	NA	NA	7.329917442	4.9974794	0.61204405	0.335539083	0.437298665	1.59E-18	0.932000909	1.617298142	0.93087034	1.116372794	0.95267321	0.864787141	1	0.94816732
4520	GRMZM2G011101	Zm00001d040503	NA	NA	34.67670253	31.4882474	28.25299256	38.82890962	0.700406418	0.297087646	0.700546151	29.90414059	33.32657061	25.60348851	30.56774543	0.461946279	1	1
4523	GRMZM2G011129	Zm00001d019648	NA	OS09G0565200	442.9313247	533.7533154	567.4449706	615.7005809	0.890980741	0.296134447	0.678619844	523.8339759	577.8873141	507.8284194	612.8539319	0.298411257	1	1
4524	GRMZM2G011136	Zm00001d023658	AT3G19340	OS12G0479900	89.90856493	118.7131781	75.38791993	53.12996393	0.085149545	3.37E-08	0.053515921	72.41218279	54.48143426	71.37821892	50.04199902	0.189544718	1	1
4525	GRMZM2G011141	Zm00001d023815	NA	OS12G0554500	0.692088847	2.842785731	0.797822302	2.142541106	0.005478875	0.42076265	0.841176473	0.867977244	1.695841326	1.059218584	1.028425724	0.963020634	1	0.680645865
4528	GRMZM2G011160	Zm00001d016396	NA	NA	2.063896794	3.05495707	2.770436005	0.334073034	3.50E-09	7.91E-11	1.06E-07	4.25621114	0.722169155	6.234296809	0.861457757	6.19E-10	1	1
4529	GRMZM2G011169	Zm00001d038328	AT1G34340	OS05G0432600	18.94359858	22.74701871	14.70741792	18.99023508	0.457850917	0.360052565	0.977792476	17.05689374	20.79441398	13.86469522	15.25552247	0.674455526	1	1
4530	GRMZM2G011173	Zm00001d052561	AT1G08370	OS12G0156400	20.10565442	18.64184835	13.95406308	16.41835928	0.856069367	0.506307514	0.820284188	17.28287093	12.80988396	14.94477142	14.06906672	0.940729594	1	0.969601848
4532	GRMZM2G011213	Zm00001d008610	AT2G39790	OS01G0143800	182.3354978	508.9358788	286.6229288	721.1766894	9.08E-05	0.010904661	0.25382731	405.3126923	579.384521	220.5922078	586.1245788	2.00E-08	1	0.196480947
4533	GRMZM2G011218	Zm00001d052043	AT2G24070	OS02G0794300	1.039156359	2.945982156	1.71318208	6.377224483	7.27E-06	0.000139145	0.876949433	0.864360096	4.530559723	1.026856566	3.934809235	6.57E-06	1	0.953366867
4534	GRMZM2G011219	Zm00001d013444	AT3G18480	OS03G0710900	30.98277008	35.31448724	19.67471739	26.18186528	0.541268738	0.055708032	0.945303432	22.15944963	23.78387226	22.90313113	21.2445789	0.955310119	1	1
4535	GRMZM2G011222	Zm00001d038329	AT1G34350	OS05G0432500	4.717806353	5.133951165	8.300482827	8.389586339	0.889899766	0.007859554	0.913283725	7.564209419	6.124074747	6.458598513	6.046520522	0.920301317	1	1
4538	GRMZM2G011240	Zm00001d029087	AT4G02280	OS03G0340500	2.858184247	0.876138921	0.682991123	0	0.000161868	1.11E-06	0.103982003	1.509536332	0.148906873	1.49820022	0	6.80E-09	0.407165573	0.439821727
4539	GRMZM2G011253	Zm00001d051662	AT2G19740	NA	14.02966786	43.07864672	32.60071245	77.8785282	0.001338863	3.28E-05	0.116071644	37.75266734	47.17547073	22.19282153	52.06631226	2.88E-08	1	0.089871986
4540	GRMZM2G011269	Zm00001d033091	AT1G52870	OS03G0583800	100.2140306	50.37227961	165.9564868	113.5708779	0.111382088	4.26E-08	0.339061134	218.0611433	154.7540972	275.6851713	160.1970743	0.067464359	1	0.975480988
4543	GRMZM2G011314	Zm00001d018812	AT1G30130	OS07G0153300	10.31674753	6.722316034	10.24332727	5.256603474	0.000381128	0.273433221	0.588758087	10.63822777	5.822109877	9.12625102	4.854060212	0.031369245	1	1
4544	GRMZM2G011315	Zm00001d007300	AT1G21380	OS11G0199700	5.439808776	4.974948608	3.175051429	5.779368286	0.030605409	0.447224627	0.128738153	4.305045747	5.176855112	3.389668576	4.431872096	0.339651622	1	1
4545	GRMZM2G011319	Zm00001d036230	AT1G73170	OS06G0155600	60.33654371	39.18358435	71.35126179	38.64872591	0.000214265	0.932481492	0.735300148	65.91823556	36.35452017	62.74595837	30.36940628	0.002428283	1	1
4546	GRMZM2G011347	Zm00001d044181	AT4G27970	OS01G0623200	1.272982296	1.62377082	0.240487545	0.250677916	0.989637198	6.37E-06	0.92710321	1.240902612	0.66844203	0.569122352	0.302844058	0.401100294	0.926639836	1
4547	GRMZM2G011355	Zm00001d023657	NA	NA	169.011067	169.8942103	152.4074602	156.8190111	0.724851611	0.685973433	0.92844163	157.1324824	138.2051107	160.5779896	128.5756922	0.562409497	1	1
4548	GRMZM2G011357	Zm00001d032922	NA	OS10G0419200	5.075701632	10.10137377	8.724625687	19.30263729	0.070370086	0.000329556	0.465782892	5.136312841	9.437171732	7.067853265	10.02264532	0.000103186	0.55493907	1
4549	GRMZM2G011364	Zm00001d048857	AT2G01470	OS11G0610700	30.56522846	20.47599971	21.41225614	17.66680626	0.420177321	0.504214131	0.6773353	24.12131431	15.84714538	20.02852142	14.97513158	0.39116714	1	1
4550	GRMZM2G011367	NA	NA	NA	NA	NA	NA	NA	NA	NA	NA	1.20671709	0.229356375	0.513981347	0.214233709	0.181369981	1	0.922886653
4551	GRMZM2G011373	Zm00001d034007	AT1G55370	OS03G0748300	127.8407532	144.1541898	219.9406905	282.9978805	0.521552683	6.65E-07	0.959187596	254.7747365	316.710124	236.7843471	303.4624419	0.243940897	1	1
4556	GRMZM2G011404	Zm00001d007302	AT1G34550	OS11G0198100	11.260177	11.31746642	11.67755029	14.37832088	0.645421094	0.152592029	0.831618598	15.87166216	14.9599261	10.82046564	12.14217107	0.620706697	1	0.998779551
4559	GRMZM2G011456	Zm00001d015229	AT4G31120	OS02G0139200	34.0952024	32.52176205	36.5026391	48.69514344	0.925615593	0.009235093	0.929476919	42.25515435	38.4559593	25.31843393	35.73852225	0.058885179	1	0.648340444
4561	GRMZM2G011469	Zm00001d052295	NA	OS04G0672200	18.72822193	20.74270327	39.69451167	46.35810902	0.593185608	3.17E-08	0.948546334	36.54305757	40.98748156	27.47732317	37.26291016	0.149226002	1	0.986201912
4562	GRMZM2G011473	Zm00001d052697	NA	OS08G0539300	21.86669593	27.06886324	19.03619373	24.57591428	0.277009232	0.639377531	0.951617097	17.05811746	20.79354065	20.71252008	20.21244824	0.940742063	1	0.936646281
4563	GRMZM2G011479	Zm00001d042601	AT1G22850	OS01G0884900	107.6493534	93.97583202	153.7326375	140.1133737	0.465605085	0.00416783	1	146.1203263	144.0057807	140.2515194	131.3851575	0.943937756	1	1
4564	GRMZM2G011483	Zm00001d028896	AT5G26850	OS03G0308200	73.78701991	73.56811371	46.50818512	62.72982556	0.452669831	0.348300071	0.685799586	44.53122838	49.72449915	32.2088599	47.94180883	0.075616034	1	0.917660053
4565	GRMZM2G011491	Zm00001d010880	AT4G35850	OS05G0145600	5.947423601	14.49506521	7.325001163	13.34061407	0.027271738	0.732119167	0.483519711	12.58718803	12.96709212	8.492693359	10.9542092	0.252068055	1	0.932610161
4566	GRMZM2G011513	Zm00001d026642	AT1G63220	OS04G0682100	7.868585854	1.336700962	12.57608893	1.04206471	3.13E-25	0.580722334	0.230485463	11.7463425	1.094777301	11.98884951	0.549484437	1.35E-24	0.710655478	0.578371366
4567	GRMZM2G011518	Zm00001d030157	AT3G03120	OS10G0580200	13.47478169	20.54800985	11.57683395	16.25116568	0.180869341	0.222471971	0.935619624	12.61840516	17.43220435	14.62731824	16.22977108	0.632682957	1	0.934086864
4568	GRMZM2G011520	Zm00001d047396	AT5G03455	OS10G0545700	118.939755	109.8914035	108.2107592	107.2769143	0.984263431	0.937886953	0.865115811	105.7051802	112.8077885	126.3250732	121.9704103	0.992181767	1	1
4569	GRMZM2G011523	Zm00001d040029	NA	NA	2.619272359	42.23203166	16.64601648	56.19327391	2.44E-08	0.05860045	4.22E-10	11.85372076	70.63990169	7.565219995	43.00594089	4.29E-16	0.501027091	1
4570	GRMZM2G011526	Zm00001d020172	AT1G07650	OS09G0345300	67.38990739	12.07206391	50.49634041	3.372905871	8.60E-44	3.89E-11	0.011116331	49.09329948	4.213916836	47.6454085	2.927301515	2.68E-31	1	0.881884734
4571	GRMZM2G011541	Zm00001d043026	NA	OS01G0825900	0.120373704	0.523969616	0.486387684	2.47035822	0.001155687	8.42E-07	0.991117228	0.359613494	1.496009244	0.515312508	1.152376123	0.044899162	1	0.901179058
4572	GRMZM2G011553	Zm00001d039279	AT1G64450	OS01G0234700	1.448816602	2.179850438	1.404453759	2.117125702	0.923482203	0.834807316	0.607904754	2.250144932	2.461506768	3.008081569	1.926155674	0.476395502	1	0.825569012
4573	GRMZM2G011559	Zm00001d033092	AT3G56190	OS08G0282400	NA	NA	NA	NA	NA	NA	NA	1.282322433	0.568146862	0.611443177	0.333852513	0.337862921	1	1
4576	GRMZM2G011575	Zm00001d007261	AT5G18420	NA	10.78054685	13.18448727	22.39102746	21.16939012	0.739362974	0.002629822	0.613994997	23.11450172	21.71781569	17.79797899	18.10794924	0.874591928	1	1
4577	GRMZM2G011588	Zm00001d033378	AT1G19700	OS03G0680800	177.3303757	182.8257157	186.4273246	130.8018783	0.026135825	0.034661254	0.24910845	153.189457	115.5611725	157.708244	108.1084558	0.163485448	1	1
4578	GRMZM2G011590	Zm00001d026695	AT1G22540	OS04G0691400	42.2690074	36.29532946	84.297951	55.68912635	0.021594334	0.003905867	0.6363388	65.98040742	58.40540745	77.69145583	61.30948468	0.476084194	1	1
4579	GRMZM2G011592	Zm00001d044533	AT2G38170	OS01G0557500	212.616745	319.7722134	172.1910128	193.4190264	0.463239439	0.000458807	0.680323258	178.8894023	167.4757417	222.5834058	251.8998397	0.663325896	0.306246748	0.998779551
4580	GRMZM2G011598	Zm00001d028999	NA	OS03G0327800	NA	NA	NA	NA	NA	NA	NA	1.57776039	1.143337736	1.350530871	0.302377986	0.002199037	0.110593504	0.485343618
4581	GRMZM2G011608	Zm00001d044689	AT3G51620	OS11G0114700	1.584839625	2.850321141	4.03840821	6.633274032	0.135371648	2.11E-05	0.899269775	5.871523318	7.573400878	4.192009004	4.415531388	0.808912578	0.485360475	0.968612659
4584	GRMZM2G011622	Zm00001d030870	NA	NA	1.38501962	1.150191164	1.16667251	0.751642027	0.32084445	0.298460682	0.823682914	1.347507702	1.125111119	1.349424744	0.683304916	0.146102214	1	0.868749391
4585	GRMZM2G011624	Zm00001d051663	AT5G15770	OS02G0717700	1.675059953	1.905501912	2.811613814	3.319474095	0.824995828	0.023426582	1	2.801008631	2.95330398	3.313562739	2.803542442	0.691451969	1	0.969601848
4587	GRMZM2G011627	Zm00001d016553	AT1G67480	OS02G0504900	105.0828463	142.7525895	86.44859693	88.3651238	0.726478036	0.001630774	0.328597415	107.8755318	91.95721164	94.46976752	87.50538365	0.899007768	1	1
4588	GRMZM2G011631	Zm00001d016581	NA	OS02G0511900	7.15832191	6.33913505	7.568195005	11.17680508	0.301315302	0.000941921	0.387594675	9.373379218	8.89001466	7.007405152	8.447094561	0.412397892	1	0.937946584
4589	GRMZM2G011636	Zm00001d039278	AT1G11890	OS01G0234800	40.09211479	39.9682149	25.3553606	23.44108509	0.590788409	0.000695729	0.878069326	29.33076247	26.28670501	26.32739518	22.87501854	0.708565767	1	1
4591	GRMZM2G011655	Zm00001d035879	AT1G62730	OS06G0104100	9.440219057	15.89183353	5.568518335	8.954385662	0.036660294	0.000693557	1	7.103921426	7.732204949	6.473357606	7.889466536	0.448332886	1	1
4592	GRMZM2G011662	Zm00001d039066	AT3G61610	OS05G0569400	73.08747625	30.52441319	29.53566296	27.14620284	0.814956066	0.451645512	0.002569196	33.31616105	31.25450004	30.19095623	33.57769833	0.625860774	1	1
4594	GRMZM2G011708	Zm00001d047984	AT5G19880	OS03G0234900	0.341379436	1.290397618	0.248606435	1.409134026	0.012468068	0.812486097	0.9569297	NA	NA	NA	NA	NA	NA	NA
4595	GRMZM2G011731	Zm00001d042603	AT4G10080	OS01G0884700	16.87061686	29.24856084	10.17508649	18.55090858	0.002869811	0.004879613	0.930805433	9.71592629	21.33019589	18.77984181	19.8832274	0.687849858	1	0.220134901
4596	GRMZM2G011742	Zm00001d018911	AT3G22440	OS07G0173200	64.22609608	78.373197	42.63024227	53.34335164	0.772495707	0.014810184	0.892326851	42.18395231	47.70486934	50.79170743	46.66094688	0.979808799	1	0.952562501
4597	GRMZM2G011743	Zm00001d026643	AT4G00590	OS04G0682500	4.759815482	3.893943507	4.833524216	3.990160539	0.430212586	0.870309993	0.991634917	7.165015083	6.403586508	3.990031435	4.861462983	0.39080315	1	0.900500528
4598	GRMZM2G011746	Zm00001d023655	AT1G10830	OS12G0405200	94.57288211	46.94617116	114.9084348	64.79851944	0.00024177	0.026438448	0.878199748	139.3055184	83.36637864	116.515145	69.30371973	0.036044261	1	1
4599	GRMZM2G011777	Zm00001d016029	AT2G34050	OS02G0312700	22.54677665	30.98108671	16.45365891	20.10572639	0.503380911	0.007798201	0.877813572	20.73999343	17.93258733	17.50009363	15.98842349	0.938474532	1	1
4602	GRMZM2G011800	Zm00001d018792	AT2G34730	OS07G0147800	7.386366387	7.071353608	8.546382966	5.678760654	0.010504603	0.352102136	0.256198903	9.773038428	5.091829874	5.795011062	5.544248297	0.946278018	1	0.585360643
4603	GRMZM2G011806	Zm00001d050074	AT1G17750	OS08G0446200	3.499413591	3.973224925	1.284209986	0.717862299	0.163054361	6.50E-10	0.305082848	1.170796487	0.815844925	1.421080088	0.830257976	0.231215677	1	1
4605	GRMZM2G011858	Zm00001d018794	AT4G05390	OS07G0147900	7.060940311	17.96071992	10.36086474	16.83520247	0.225720657	0.757554392	0.105284202	16.47988075	16.19109003	11.31392163	15.2041173	0.223058472	1	0.914604349
4607	GRMZM2G011878	Zm00001d044691	AT5G58375	OS11G0113300	3.961739714	7.978933541	6.942619471	4.051855796	0.012442967	0.000629373	0.000140929	5.58878198	3.721552766	5.187592139	4.859132625	0.926204078	0.912438093	0.893397044
4608	GRMZM2G011888	Zm00001d015306	AT3G54690	OS02G0158300	3.419815622	9.830233398	1.896254036	7.042689083	7.79E-05	0.057291059	1	1.908617182	5.914126897	2.387678496	3.292628555	0.204687166	0.643020326	0.387312259
4609	GRMZM2G011893	Zm00001d035874	AT4G25720	OS06G0103700	15.33635729	18.36114857	14.61811012	14.47178831	0.618261462	0.225496664	0.533987518	15.61678128	12.92917557	14.44551409	12.245257	0.725876448	1	1
4610	GRMZM2G011896	Zm00001d048962	AT1G72180	OS11G0232100	26.03633217	16.12319071	20.51159456	12.09634911	0.049198374	0.17330221	0.628124381	19.44988904	17.23171847	28.79783598	9.655836643	5.57E-06	0.603286064	0.073991008
4611	GRMZM2G011912	Zm00001d033094	AT2G35610	OS03G0586300	3.62014962	5.43741101	6.680481552	8.690320315	0.481338949	0.009988595	0.837254293	6.124996596	6.918030344	7.360173558	6.358165566	0.689283701	1	0.912251335
4612	GRMZM2G011915	Zm00001d035881	AT1G62730	OS06G0104100	14.27842826	13.69594503	11.6667251	10.64387006	0.750650627	0.195182368	0.982730471	11.75425906	10.76315652	12.89588456	9.782940793	0.409599125	1	0.972572858
4614	GRMZM2G011923	Zm00001d034867	AT3G27090	OS05G0498700	27.41537518	38.37342137	30.81058734	38.5214674	0.989854742	0.998481182	0.501454879	24.96737747	26.81046666	28.33202231	29.1211295	0.837463658	1	1
4615	GRMZM2G011928	NA	NA	NA	1.221041067	1.487584949	1.598350901	1.294499557	0.511637909	0.729473288	0.616093097	0.840447659	1.299994644	0.94666541	1.587505494	0.159237683	1	1
4616	GRMZM2G011932	Zm00001d039065	AT2G46270	OS05G0569300	42.93971107	53.68253906	15.11532299	15.24141465	0.969081129	8.72E-17	0.761766104	19.40809186	15.82329084	14.95630181	12.41027726	0.656635878	1	1
4618	GRMZM2G011951	Zm00001d017896	NA	OS02G0725500	0.782309175	0.451048864	5.038246545	1.418563978	0.000309103	0.002932207	0.73545208	7.355402543	2.553100133	4.552948047	1.184974118	7.31E-06	0.364997968	0.938753804
4620	GRMZM2G011980	Zm00001d044692	AT3G51640	OS11G0113200	31.0003729	32.96350819	32.15879223	33.7535117	0.915791537	0.803517158	0.929476919	33.48043892	38.0045361	27.82173728	36.33096448	0.223058472	1	1
4621	GRMZM2G011998	Zm00001d014890	AT4G24200	OS06G0631300	12.95684259	8.760443736	4.918002773	3.874601533	0.402846166	3.28E-05	0.879393208	5.277712511	3.906873172	3.481198009	4.371528147	0.299434204	1	0.622842512
4623	GRMZM2G012021	Zm00001d037978	NA	OS05G0354400	14.16262196	18.43829839	13.5900421	18.63218114	0.945251325	0.859316687	0.728833865	7.336456857	11.62702027	7.923063535	12.97953259	1.04E-05	0.936478711	0.900386788
4624	GRMZM2G012030	Zm00001d014159	NA	OS03G0103950	11.46833339	14.18253093	14.90248178	17.30047144	0.901141374	0.245117803	0.825300127	18.26846749	15.77581073	18.79232064	13.64144802	0.348649415	1	0.975959446
4625	GRMZM2G012031	Zm00001d018795	AT2G34680	OS07G0148800	172.8875945	204.9788426	276.3227212	143.3740186	2.95E-06	0.028880443	0.000461754	202.3493713	118.7697682	163.5004151	112.2241459	0.328267136	1	0.989727497
4626	GRMZM2G012041	Zm00001d046630	AT1G21580	OS06G0638000	38.86542529	29.31771475	36.60239922	41.77341906	0.556821929	0.019657282	0.215334948	39.874919	34.01256136	33.05712563	30.23577831	0.878104275	1	1
4627	GRMZM2G012044	Zm00001d017895	AT1G55850	OS02G0725300	10.70059181	10.00579016	16.69144016	13.54562243	0.397231823	0.068324879	0.886213899	16.76286339	14.01667872	15.42505959	13.21775379	0.68467665	1	1
4628	GRMZM2G012046	Zm00001d016483	NA	OS02G0475300	21.15763028	25.13134853	11.45929648	12.69985072	0.928589442	1.72E-05	0.789785905	9.57255837	9.851000246	8.599764204	10.46139451	0.213237282	1	0.987858099
4629	GRMZM2G012052	Zm00001d038376	AT3G55380	OS05G0460200	86.14494702	93.72088083	79.45493068	95.8122445	0.681770605	0.876298661	0.959187596	85.85245769	86.82585042	74.218075	83.95298011	0.560714201	1	1
4631	GRMZM2G012062	Zm00001d037651	NA	OS04G0120300	5.444982859	23.87750985	25.74586119	95.63470984	1.28E-10	1.59E-21	0.58739531	9.498327131	57.44863295	14.61599272	96.9701755	1.13E-21	0.052192423	0.997395189
4634	GRMZM2G012088	Zm00001d002243	AT4G26990	OS04G0625900	10.65214081	10.6652549	6.898735365	10.59612115	0.245254845	0.990343982	0.542751056	11.45794877	9.916398389	8.641619576	8.267131809	0.972429303	1	1
4635	GRMZM2G012102	Zm00001d027879	AT2G26340	OS03G0176700	50.44441478	18.90113645	67.77080108	26.76161317	1.58E-07	0.028314338	0.869040397	54.52210166	29.77172864	67.95647094	33.28253432	0.003454973	1	1
4637	GRMZM2G012119	Zm00001d033098	AT3G15840	OS03G0586500	372.5146665	274.7648157	291.7365788	226.5813984	0.458606731	0.298761964	0.713936984	374.0387179	280.8525049	373.6735665	325.8510036	0.871452142	1	0.990274683
4638	GRMZM2G012123	Zm00001d031581	AT3G26560	OS06G0343100	7.57942184	9.712195419	7.538425741	10.70967259	0.181987965	0.594645976	0.908357727	7.576364573	10.24872425	7.659413907	9.545376147	0.31056794	1	1
4639	GRMZM2G012126	Zm00001d028298	AT1G69935	NA	72.57513396	65.90226817	114.5695643	88.74176962	0.11141387	0.03909558	0.729802175	118.0742515	90.93375415	101.9142786	86.83330886	0.690151861	1	1
4640	GRMZM2G012127	NA	NA	NA	2.01231789	0.706821149	3.743211372	1.133965243	6.01E-05	0.233171862	0.892717177	2.608705602	1.061769167	4.601806863	1.137708376	2.53E-06	1	0.777843887
4641	GRMZM2G012140	Zm00001d047399	NA	OS03G0374600	28.76597781	39.2818135	30.43807461	44.49657848	0.972616013	0.246718837	0.294555137	23.32367857	22.57017478	24.7424013	31.87362326	4.11E-06	0.052692405	0.136218576
4643	GRMZM2G012148	Zm00001d004614	NA	OS03G0664400	27.24143969	31.84135998	25.65597004	19.79886343	2.13E-05	0.01151938	8.01E-05	14.87857791	10.14957129	18.55892669	11.95346171	0.037350637	0.234588152	0.815926623
4644	GRMZM2G012156	Zm00001d030960	AT1G04300	OS12G0597200	36.33010695	49.34801475	24.13726846	30.58107789	0.308206331	0.002084629	0.965825788	23.9129512	28.0377784	22.47302816	23.26038412	0.801202366	1	0.998779551
4645	GRMZM2G012160	Zm00001d012561	AT5G12140	OS01G0803200	889.6651625	663.412054	1226.012992	755.3580739	8.90E-06	0.292775431	0.274770798	1139.851487	1148.442372	776.4530751	684.8516614	0.773178957	0.315695697	0.974386001
4646	GRMZM2G012174	Zm00001d043529	AT5G50280	OS05G0294600	19.0542217	17.62191074	39.02117902	37.91289374	0.462177212	2.44E-07	0.922770591	55.09456376	40.54399712	23.55432831	36.64965953	0.036773565	1	0.163980099
4647	GRMZM2G012176	Zm00001d024047	AT1G67510	OS12G0235700	5.434536765	7.746339276	7.372174924	12.34975198	0.787902979	0.009115855	0.641017027	5.754139981	7.316936255	8.703623885	8.199934581	0.223475643	1	0.980237861
4648	GRMZM2G012178	Zm00001d018144	AT4G33945	OS02G0761200	15.51966146	12.13747176	9.710349179	13.96610362	0.501753728	0.495374477	0.254491206	17.28866412	15.90085998	14.5174757	11.95875449	0.598521658	1	1
4649	GRMZM2G012183	NA	NA	NA	6.142309323	6.62292033	13.10153148	11.38031009	0.502707631	0.0022962	0.70314406	12.94781126	10.41661599	11.21308682	11.30670289	0.851464611	1	0.952562501
4650	GRMZM2G012200	Zm00001d015997	NA	OS02G0274000	21.50740508	21.32134485	20.96375661	24.75058203	0.83522274	0.339293352	0.876949433	28.46319269	23.37165218	20.18208808	22.48934662	0.624308832	1	0.901179058
4651	GRMZM2G012209	Zm00001d014327	AT5G62290	OS10G0170000	9.452192084	12.7228373	14.1669043	19.1731635	0.356987753	0.009923324	0.969665153	16.63712593	17.55922093	14.02786461	13.8806321	0.952473361	1	1
4652	GRMZM2G012213	Zm00001d017894	AT4G16835	OS08G0153600	6.85591183	8.706659642	8.259888377	11.98701153	0.413762451	0.054761111	1	10.02554506	11.40197075	8.079594658	9.575865	0.421052684	1	1
4653	GRMZM2G012216	Zm00001d027880	AT2G37520	OS03G0278700	1.530220949	0.795319459	4.054645991	3.277770714	0.710090582	2.11E-07	0.513656374	4.461608661	3.586296774	3.181408818	3.070471628	0.951069601	1	1
4654	GRMZM2G012220	Zm00001d037979	AT5G05560	OS05G0354300	1.826189158	2.792758087	2.948095367	3.577873981	0.651343981	0.286184878	0.839921809	4.797490207	4.989169931	2.871236736	3.193544259	0.679605766	0.902941692	1
4655	GRMZM2G012224	Zm00001d034547	AT3G08030	OS03G0807700	0.578245145	2.579707304	0.61204405	0.609734382	0.734082622	2.87E-06	0.033123169	NA	NA	NA	NA	NA	NA	NA
4656	GRMZM2G012229	Zm00001d012852	AT3G25070	OS03G0848600	18.1484692	24.5275492	12.01933753	18.95178372	0.243959081	0.113175401	1	11.91588023	17.6977422	9.438952224	13.40550196	0.135778949	1	1
[truncated: 21,640 more rows]
