# Supplementary material for: Shared and genetically distinct Zea mays transcriptome responses to ongoing and past low temperature exposure
Source: BMC Genomics. 2018 Oct 20;19:761. doi: 10.1186/s12864-018-5134-7 (PMC6196024; doi:10.1186/s12864-018-5134-7)
Supplement: Supplementary file 8 — Table S6. GO terms over-represented amongst genes with significant genotype and treatment main effects in D1 and D4. (XLSX 15 kb) [file 12864_2018_5134_MOESM8_ESM.xlsx]

## Sheet: Sheet1
Table S6. GO terms over-represented amongst genes with significant genotype and treatment main effects in D1 and D4.
Contrast	GO_acc	term_type	Term	queryitem	querytotal	refitem	reftotal	pvalue	FDR
D1_COLD_UP	GO:0009644	P	response to high light intensity	28	4017	56	16265	4e-05	0.0061
D1_COLD_UP	GO:0071215	P	cellular response to abscisic acid stimulus	37	4017	84	16265	8.8e-05	0.013
D1_COLD_UP	GO:0009414	P	response to water deprivation	85	4017	220	16265	4e-06	0.00065
D1_COLD_UP	GO:0009408	P	response to heat	55	4017	145	16265	0.0003	0.041
D1_COLD_UP	GO:0009755	P	hormone-mediated signaling pathway	87	4017	230	16265	8.2e-06	0.0013
D1_COLD_UP	GO:0009611	P	response to wounding	55	4017	133	16265	2e-05	0.0031
D1_COLD_UP	GO:0051707	P	response to other organism	167	4017	527	16265	0.00022	0.03
D1_COLD_UP	GO:0006468	P	protein amino acid phosphorylation	361	4017	1000	16265	5.4e-15	2.2e-12
D1_COLD_UP	GO:0045449	P	regulation of transcription	373	4017	961	16265	5.9e-21	2.7e-17
D1_COLD_DOWN	GO:0032259	P	methylation	94	3551	251	16265	1.9e-08	3.8e-05
D1_COLD_DOWN	GO:0015979	P	photosynthesis	64	3551	184	16265	4.3e-05	0.029
D1_COLD_DOWN	GO:0006412	P	translation	276	3551	680	16265	5.7e-27	3.5e-23
D1_COLD_DOWN	GO:0009451	P	RNA modification	44	3551	83	16265	6.1e-10	1.8e-06
D1_CG60_UP	GO:0055114	P	oxidation reduction	207	2130	1104	16265	2.1e-07	0.00098
D1_CG60_DOWN	GO:0006334	P	nucleosome assembly	30	2120	91	16265	8.8e-07	0.0014
D1_CG60_DOWN	GO:0055114	P	oxidation reduction	193	2120	1104	16265	2.9e-05	0.018
D4_COLD_UP	GO:0009817	P	defense response to fungus, incompatible interaction	5	219	37	16134	0.00015	0.016
D4_COLD_UP	GO:0006979	P	response to oxidative stress	13	219	260	16134	8.8e-05	0.012
D4_COLD_UP	GO:0006970	P	response to osmotic stress	17	219	471	16134	0.00042	0.029
D4_COLD_UP	GO:0009415	P	response to water	12	219	221	16134	7.4e-05	0.012
D4_COLD_UP	GO:0009644	P	response to high light intensity	5	219	52	16134	0.00074	0.037
D4_COLD_UP	GO:0048609	P	reproductive process in a multicellular organism	6	219	53	16134	9e-05	0.012
D4_COLD_UP	GO:0043086	P	negative regulation of catalytic activity	6	219	69	16134	0.00039	0.029
D4_COLD_UP	GO:0055114	P	oxidation reduction	41	219	1105	16134	7.7e-08	7.3e-05
D4_COLD_UP	GO:0000272	P	polysaccharide catabolic process	5	219	45	16134	0.00038	0.029
D4_COLD_DOWN	GO:0006334	P	nucleosome assembly	10	174	89	16134	6.5e-08	8.6e-06
D4_COLD_DOWN	GO:0046274	P	lignin catabolic process	5	174	9	16134	1.9e-08	6.8e-06
D4_COLD_DOWN	GO:0006629	P	lipid metabolic process	22	174	722	16134	3.6e-05	0.0017
D4_COLD_DOWN	GO:0055114	P	oxidation reduction	26	174	1105	16134	0.00046	0.015
D1_COLD_UP	GO:0004674	F	protein serine/threonine kinase activity	289	4017	759	16265	1.3e-15	9.2e-13
D1_COLD_UP	GO:0004722	F	protein serine/threonine phosphatase activity	28	4017	56	16265	4e-05	0.005
D1_COLD_UP	GO:0003700	F	transcription factor activity	212	4017	458	16265	5.3e-23	5.7e-20
D1_COLD_UP	GO:0005509	F	calcium ion binding	84	4017	243	16265	0.0004	0.036
D1_COLD_UP	GO:0008270	F	zinc ion binding	414	4017	1341	16265	5.3e-07	0.0001
D1_COLD_UP	GO:0043565	F	sequence-specific DNA binding	143	4017	334	16265	6.5e-13	2.3e-10
D1_COLD_UP	GO:0005524	F	ATP binding	578	4017	2029	16265	0.00013	0.013
D1_COLD_DOWN	GO:0003735	F	structural constituent of ribosome	226	3551	417	16265	1.6e-45	3.1e-42
D1_COLD_DOWN	GO:0004553	F	hydrolase activity, hydrolyzing O-glycosyl compounds	92	3551	278	16265	1.2e-05	0.0039
D1_COLD_DOWN	GO:0008168	F	methyltransferase activity	100	3551	268	16265	8.6e-09	4.2e-06
D1_CG60_UP	GO:0009055	F	electron carrier activity	86	2130	344	16265	3.2e-09	4.7e-06
D1_CG60_UP	GO:0020037	F	heme binding	70	2130	273	16265	2.8e-08	2e-05
D1_CG60_UP	GO:0004497	F	monooxygenase activity	42	2130	150	16265	1.2e-06	0.0003
D1_CG60_UP	GO:0043531	F	ADP binding	25	2130	83	16265	4.2e-05	0.0077
D1_CG60_UP	GO:0016705	F	oxidoreductase activity, acting on paired donors, with incorporation or reduction of molecular oxygen	67	2130	275	16265	4.1e-07	0.00012
D1_CG60_DOWN	GO:0016491	F	oxidoreductase activity	214	2120	1211	16265	6.1e-06	0.0064
D1_CG60_DOWN	GO:0004867	F	serine-type endopeptidase inhibitor activity	9	2120	17	16265	9.9e-05	0.029
D4_COLD_UP	GO:0004867	F	serine-type endopeptidase inhibitor activity	8	219	17	16134	2.9e-11	3e-09
D4_COLD_UP	GO:0016702	F	oxidoreductase activity, acting on single donors with incorporation of molecular oxygen, incorporation of two atoms of oxygen	5	219	42	16134	0.00027	0.0074
D4_COLD_UP	GO:0005506	F	iron ion binding	15	219	385	16134	0.0004	0.0088
D4_COLD_UP	GO:0030247	F	polysaccharide binding	5	219	47	16134	0.00046	0.0088
D4_COLD_UP	GO:0016903	F	oxidoreductase activity, acting on the aldehyde or oxo group of donors	5	219	61	16134	0.0015	0.026
D4_COLD_UP	GO:0016706	F	oxidoreductase activity, acting on paired donors, with incorporation or reduction of molecular oxygen, 2-oxoglutarate as one donor, and incorporation of one atom each of oxygen into both donors	5	219	69	16134	0.0026	0.042
D4_COLD_UP	GO:0004553	F	hydrolase activity, hydrolyzing O-glycosyl compounds	14	219	277	16134	4.4e-05	0.0019
D4_COLD_UP	GO:0004364	F	glutathione transferase activity	5	219	30	16134	5.3e-05	0.002
D4_COLD_DOWN	GO:0046982	F	protein heterodimerization activity	10	174	116	16134	7.8e-07	0.00021
D4_COLD_DOWN	GO:0020037	F	heme binding	12	174	275	16134	7.3e-05	0.0086
D4_COLD_DOWN	GO:0004601	F	peroxidase activity	6	174	100	16134	0.00086	0.028
D4_COLD_DOWN	GO:0005507	F	copper ion binding	9	174	220	16134	0.00084	0.028
D4_CG60_UP	GO:0020037	F	heme binding	80	2334	275	16134	5.4e-10	4.1e-07
D4_CG60_UP	GO:0016705	F	oxidoreductase activity, acting on paired donors, with incorporation or reduction of molecular oxygen	76	2334	276	16134	1.9e-08	7.2e-06
D4_CG60_UP	GO:0004497	F	monooxygenase activity	45	2334	151	16134	1.2e-06	0.00027
D4_CG60_UP	GO:0043531	F	ADP binding	28	2334	76	16134	1.3e-06	0.00027
D4_CG60_UP	GO:0009055	F	electron carrier activity	82	2334	345	16134	4.1e-06	0.00068
D4_CG60_UP	GO:0030247	F	polysaccharide binding	19	2334	47	16134	1.3e-05	0.0015
D4_CG60_UP	GO:0004674	F	protein serine/threonine kinase activity	154	2334	757	16134	1.2e-05	0.0015
D4_CG60_UP	GO:0019199	F	transmembrane receptor protein kinase activity	6	2334	7	16134	5.7e-05	0.0053
D4_CG60_UP	GO:0016758	F	transferase activity, transferring hexosyl groups	78	2334	352	16134	8.6e-05	0.0076
D4_CG60_UP	GO:0003700	F	transcription factor activity	93	2334	443	16134	0.00016	0.012
D4_CG60_UP	GO:0008374	F	O-acyltransferase activity	14	2334	37	16134	0.0004	0.028
D4_CG60_DOWN	GO:0005506	F	iron ion binding	94	2789	385	16134	0.0003	0.029
D4_CG60_DOWN	GO:0005507	F	copper ion binding	67	2789	220	16134	1.5e-06	0.00038
D4_CG60_DOWN	GO:0050662	F	coenzyme binding	80	2789	313	16134	0.00017	0.018
D4_CG60_DOWN	GO:0046982	F	protein heterodimerization activity	38	2789	116	16134	4.2e-05	0.0055
D4_CG60_DOWN	GO:0008943	F	glyceraldehyde-3-phosphate dehydrogenase activity	6	2789	8	16134	0.00055	0.045
D4_CG60_DOWN	GO:0016614	F	oxidoreductase activity, acting on CH-OH group of donors	54	2789	163	16134	8.4e-07	0.00031
D4_CG60_DOWN	GO:0045548	F	phenylalanine ammonia-lyase activity	7	2789	8	16134	3.2e-05	0.0045
D4_CG60_DOWN	GO:0003735	F	structural constituent of ribosome	121	2789	417	16134	4e-09	7.4e-06
D4_CG60_DOWN	GO:0016836	F	hydro-lyase activity	26	2789	64	16134	9.9e-06	0.0018
D4_CG60_DOWN	GO:0004553	F	hydrolase activity, hydrolyzing O-glycosyl compounds	70	2789	277	16134	0.00058	0.046
D4_CG60_DOWN	GO:0003678	F	DNA helicase activity	19	2789	30	16134	2.6e-08	2.4e-05
D1_COLD_DOWN	GO:0005730	C	nucleolus	151	3551	425	16265	1.4e-10	1.1e-08
D1_COLD_DOWN	GO:0042555	C	MCM complex	8	3551	11	16265	0.00045	0.012
D1_COLD_DOWN	GO:0031969	C	chloroplast membrane	29	3551	73	16265	0.00044	0.012
D1_COLD_DOWN	GO:0009535	C	chloroplast thylakoid membrane	85	3551	287	16265	0.0014	0.029
D1_COLD_DOWN	GO:0022625	C	cytosolic large ribosomal subunit	84	3551	123	16265	7.6e-28	1.2e-25
D1_COLD_DOWN	GO:0022627	C	cytosolic small ribosomal subunit	50	3551	65	16265	6.4e-21	6.4e-19
D1_COLD_DOWN	GO:0009505	C	plant-type cell wall	73	3551	188	16265	1.2e-07	8e-06
D1_COLD_DOWN	GO:0005576	C	extracellular region	109	3551	370	16265	0.00043	0.012
D1_COLD_DOWN	GO:0009523	C	photosystem II	18	3551	41	16265	0.0013	0.029
D1_COLD_DOWN	GO:0046658	C	anchored to plasma membrane	19	3551	45	16265	0.0017	0.032
D1_COLD_DOWN	GO:0009506	C	plasmodesma	129	3551	465	16265	0.0018	0.032
D1_CG60_DOWN	GO:0009505	C	plant-type cell wall	48	2120	188	16265	3.5e-06	0.00076
D1_CG60_DOWN	GO:0000786	C	nucleosome	28	2120	86	16265	2.6e-06	0.00076
D4_COLD_UP	GO:0005576	C	extracellular region	18	219	365	16134	5.8e-06	0.00075
D4_COLD_DOWN	GO:0000786	C	nucleosome	10	174	84	16134	3.7e-08	7.3e-06
D4_COLD_DOWN	GO:0048046	C	apoplast	11	174	282	16134	0.00036	0.014
D4_CG60_DOWN	GO:0042555	C	MCM complex	11	2789	11	16134	4.2e-09	2e-07
D4_CG60_DOWN	GO:0005730	C	nucleolus	130	2789	422	16134	1.6e-11	3.5e-09
D4_CG60_DOWN	GO:0000786	C	nucleosome	39	2789	84	16134	7.4e-10	4.3e-08
D4_CG60_DOWN	GO:0048046	C	apoplast	74	2789	282	16134	0.00012	0.0031
D4_CG60_DOWN	GO:0022627	C	cytosolic small ribosomal subunit	25	2789	66	16134	5.9e-05	0.0016
D4_CG60_DOWN	GO:0022625	C	cytosolic large ribosomal subunit	42	2789	123	16134	5.4e-06	0.00016
D4_CG60_DOWN	GO:0009570	C	chloroplast stroma	155	2789	549	16134	3.2e-10	2.8e-08
D4_CG60_DOWN	GO:0009505	C	plant-type cell wall	62	2789	187	16134	1.4e-07	5.9e-06
