# Supplementary material for: Shared and genetically distinct Zea mays transcriptome responses to ongoing and past low temperature exposure
Source: BMC Genomics. 2018 Oct 20;19:761. doi: 10.1186/s12864-018-5134-7 (PMC6196024; doi:10.1186/s12864-018-5134-7)
Supplement: Supplementary file 13 — Table S10. GO terms enriched amongst genes only downregulated in D4 and among genes downregulated in both the cold treatment and recovery treatment relative to controls. (XLSX 12 kb) [file 12864_2018_5134_MOESM13_ESM.xlsx]

## Sheet: Sheet1
Table_S10. GO terms enriched amongst genes only downregulated-regulated in D4 and among genes downregulated in both the cold treatment and recovery treatment relative to controls
D1_and/or D4	GO term	Ontology	Description	Number in input list	Number in BG/Ref	p-value	FDR
D1_and_D4	O:0034728	P	nucleosome organization	5	121	5.7e-05	0.0023
D1_and_D4	GO:0031497	P	chromatin assembly	5	123	6.1e-05	0.0023
D1_and_D4	GO:0006323	P	DNA packaging	5	129	7.6e-05	0.0023
D1_and_D4	GO:0065004	P	protein-DNA complex assembly	5	124	6.3e-05	0.0023
D1_and_D4	GO:0006629	P	lipid metabolic process	13	993	2e-05	0.0023
D1_and_D4	GO:0006333	P	chromatin assembly or disassembly	5	125	6.6e-05	0.0023
D1_and_D4	GO:0006334	P	nucleosome assembly	5	121	5.7e-05	0.0023
D1_and_D4	GO:0071103	P	DNA conformation change	5	172	0.00028	0.0073
D1_and_D4	GO:0006325	P	chromatin organization	5	253	0.0015	0.035
D1_and_D4	GO:0016788	F	hydrolase activity, acting on ester bonds	11	951	0.00027	0.013
D1_and_D4	GO:0046982	F	protein heterodimerization activity	5	167	0.00024	0.013
D1_and_D4	GO:0046983	F	protein dimerization activity	9	759	0.00085	0.027
D1_and_D4	GO:0000786	C	nucleosome	5	114	4.3e-05	0.0041
D1_and_D4	GO:0032993	C	protein-DNA complex	5	119	5.2e-05	0.0041
D1_and_D4	GO:0000785	C	chromatin	5	136	9.6e-05	0.005
D1_and_D4	GO:0044427	C	chromosomal part	5	190	0.00043	0.017
D1_and_D4	GO:0005694	C	chromosome	5	253	0.0015	0.047
D4_only	GO:0042219	P	cellular amino acid derivative catabolic process	6	31	3.1e-09	1.7e-06
D4_only	GO:0046274	P	lignin catabolic process	5	18	1.4e-08	2.5e-06
D4_only	GO:0046271	P	phenylpropanoid catabolic process	5	18	1.4e-08	2.5e-06
D4_only	GO:0009698	P	phenylpropanoid metabolic process	8	125	2.1e-08	2.8e-06
D4_only	GO:0019439	P	aromatic compound catabolic process	5	34	2.4e-07	2.5e-05
D4_only	GO:0006575	P	cellular amino acid derivative metabolic process	9	269	5.4e-07	4.8e-05
D4_only	GO:0009808	P	lignin metabolic process	5	49	1.2e-06	9.1e-05
D4_only	GO:0019748	P	secondary metabolic process	9	302	1.4e-06	9.1e-05
D4_only	GO:0006725	P	cellular aromatic compound metabolic process	9	359	5.4e-06	0.00032
D4_only	GO:0006519	P	cellular amino acid and derivative metabolic process	11	706	3.8e-05	0.002
D4_only	GO:0044282	P	small molecule catabolic process	7	289	7.8e-05	0.003
D4_only	GO:0065004	P	protein-DNA complex assembly	5	124	8.8e-05	0.003
D4_only	GO:0034728	P	nucleosome organization	5	121	7.9e-05	0.003
D4_only	GO:0031497	P	chromatin assembly	5	123	8.5e-05	0.003
D4_only	GO:0006334	P	nucleosome assembly	5	121	7.9e-05	0.003
D4_only	GO:0006333	P	chromatin assembly or disassembly	5	125	9.1e-05	0.003
D4_only	GO:0055114	P	oxidation reduction	18	1931	0.00011	0.0032
D4_only	GO:0006323	P	DNA packaging	5	129	0.00011	0.0032
D4_only	GO:0044281	P	small molecule metabolic process	20	2372	0.00017	0.0046
D4_only	GO:0044085	P	cellular component biogenesis	10	725	0.00023	0.0062
D4_only	GO:0034622	P	cellular macromolecular complex assembly	7	356	0.00027	0.0069
D4_only	GO:0071103	P	DNA conformation change	5	172	0.00038	0.0093
D4_only	GO:0034621	P	cellular macromolecular complex subunit organization	7	402	0.00056	0.013
D4_only	GO:0065003	P	macromolecular complex assembly	7	452	0.0011	0.024
D4_only	GO:0044264	P	cellular polysaccharide metabolic process	5	250	0.002	0.04
D4_only	GO:0043933	P	macromolecular complex subunit organization	7	500	0.0019	0.04
D4_only	GO:0006325	P	chromatin organization	5	253	0.0021	0.041
D4_only	GO:0043436	P	oxoacid metabolic process	10	987	0.0024	0.041
D4_only	GO:0044248	P	cellular catabolic process	10	977	0.0022	0.041
D4_only	GO:0006082	P	organic acid metabolic process	10	989	0.0024	0.041
D4_only	GO:0019752	P	carboxylic acid metabolic process	10	987	0.0024	0.041
D4_only	GO:0022607	P	cellular component assembly	7	529	0.0026	0.044
D4_only	GO:0042180	P	cellular ketone metabolic process	10	1008	0.0028	0.044
D4_only	GO:0010038	P	response to metal ion	7	543	0.003	0.047
D4_only	GO:0005507	F	copper ion binding	8	304	1.3e-05	0.0017
D4_only	GO:0016491	F	oxidoreductase activity	18	2055	0.00024	0.015
D4_only	GO:0046982	F	protein heterodimerization activity	5	167	0.00034	0.015
D4_only	GO:0046872	F	metal ion binding	26	4124	0.0014	0.033
D4_only	GO:0043169	F	cation binding	26	4135	0.0015	0.033
D4_only	GO:0043167	F	ion binding	26	4136	0.0015	0.033
D4_only	GO:0000786	C	nucleosome	5	114	6e-05	0.0044
D4_only	GO:0048046	C	apoplast	8	376	5.8e-05	0.0044
D4_only	GO:0032993	C	protein-DNA complex	5	119	7.3e-05	0.0044
D4_only	GO:0000785	C	chromatin	5	136	0.00013	0.0061
D4_only	GO:0044427	C	chromosomal part	5	190	0.0006	0.022
D4_only	GO:0005576	C	extracellular region	8	575	0.00095	0.029
